# Supplementary material for: Genomic diversity of pathogenic Escherichia coli of the EHEC 2 clonal complex
Source: BMC Genomics. 2009 Jul 3;10:296. doi: 10.1186/1471-2164-10-296 (PMC2713265; doi:10.1186/1471-2164-10-296)
Supplement: Additional file 1 — Distribution of phylogenetically compatible genes in EHEC 2, determined with the clique program in the PHYLIP package. Conserved genes have a value of 1 and divergent/absent have a value of 0. [file 1471-2164-10-296-S1.xls]

## Sheet: Sheet1
ECs#	Identity*	Sp	SpLE	Protein	DEC9f	DEC10e	F5863	97-3250	413/89-1	DA-22	03-ST-296	CB7505	DEC8c	DEC8d	C408	BCL71	ML178190	W29104	EK34	EK35	RW2030	RW1302	666/89	05482	EK36	EK37	RDEC-1	97-3256	02-3751
ECs0182	b-3	0	0	(3R)-hydroxymyristol acyl carrier protein dehydratase	0	0	0	0	1	1	1	1	1	1	1	1	1	1	0	0	1	1	1	1	1	1	1	1	1
ECs0260	b-3	0	0	hypothetical protein	0	0	0	0	0	0	0	0	0	0	0	1	0	1	0	0	0	0	0	0	0	0	0	0	0
ECs0261	b-3	0	0	hypothetical protein	0	0	0	0	1	1	1	1	1	1	1	0	1	0	1	1	1	1	1	1	1	1	1	1	1
ECs0305	b-3	0	0	hypothetical protein	0	0	0	0	1	1	1	1	1	1	1	1	1	1	0	0	0	0	0	0	1	1	1	1	1
ECs0313	b-3	0	0	hypothetical protein	0	0	0	0	1	1	1	1	1	1	1	1	1	1	0	0	0	0	0	0	1	1	1	1	1
ECs0314	b-3	0	0	hypothetical protein	0	0	0	0	1	1	1	1	1	1	1	1	1	1	0	0	0	0	0	0	1	1	1	1	1
ECs0319	b-3	0	0	hypothetical protein	0	0	0	0	1	1	1	1	1	1	1	1	1	1	0	0	0	0	0	0	1	1	1	1	1
ECs0320	b-3	0	0	putative receptor	0	0	0	0	1	1	1	1	1	1	1	1	1	1	0	0	0	0	0	0	1	1	1	1	1
ECs0323	b-3	0	0	hypothetical protein	0	0	0	0	1	1	1	1	1	1	1	1	1	1	0	0	0	0	0	0	1	1	1	1	1
ECs0324	b-3	0	0	putative regulator	0	0	0	0	1	1	1	1	1	1	1	1	1	1	0	0	0	0	0	0	1	1	1	1	1
ECs0500	b-3	0	0	hypothetical protein	0	0	0	0	1	1	1	1	1	1	1	1	1	1	1	1	0	0	0	0	1	1	1	1	1
ECs0523	b-3	0	0	DNA polymerase III tau and gamma subunits	0	0	0	0	1	1	1	1	1	1	1	1	1	1	1	1	1	1	1	1	0	1	0	1	1
ECs0870	b-3	0	0	hypothetical protein	0	0	0	0	1	1	1	1	1	1	1	0	1	0	1	1	1	1	1	1	1	1	1	1	1
ECs1848	b-3	0	0	hypothetical protein	0	0	0	0	1	1	1	1	1	1	1	0	1	0	1	1	1	1	1	1	1	1	1	1	1
ECs2118	b-3	0	0	putative kinase	0	0	0	0	1	1	1	1	1	1	1	1	1	1	0	0	0	0	0	0	1	1	1	1	1
ECs2131	b-3	0	0	putative glutaminase	0	0	0	0	1	1	1	1	1	1	1	1	1	1	1	1	1	1	1	1	0	0	0	0	0
ECs2343	b-3	0	0	putative transport protein	0	0	0	0	1	1	1	1	1	1	1	0	1	0	1	1	1	1	1	1	1	1	1	1	1
ECs2659	b-3	0	0	putative periplasmic binding transport protein	0	0	0	0	1	1	1	1	1	1	1	1	1	1	0	0	0	0	0	0	1	1	1	1	1
ECs2705	b-3	0	0	hypothetical protein	0	0	0	0	1	1	1	1	1	1	1	1	1	1	1	1	1	1	1	1	0	0	0	0	0
ECs2777	b-3	0	0	hypothetical protein	0	0	0	0	1	1	1	1	1	1	1	1	1	1	0	0	0	0	0	0	1	1	1	1	1
ECs2811	b-3	0	0	SbmC	0	0	0	0	1	1	1	1	1	1	1	1	1	1	1	1	1	1	1	1	1	0	1	0	0
ECs2817	b-3	0	0	putative transcriptional regulator LYSR-type	0	0	0	0	1	1	1	1	1	1	1	1	1	1	1	1	1	0	1	0	1	1	1	1	1
ECs2822	b-3	0	0	histidinol-phosphate aminotransferase	0	0	0	0	1	1	1	1	1	1	1	1	1	1	0	0	0	0	0	0	1	1	1	1	1
ECs2895	b-3	0	0	PTS system galactitol-specific enzyme IIC	0	0	0	0	1	1	1	1	1	1	1	0	1	0	1	1	1	1	1	1	1	1	1	1	1
ECs3159	b-3	0	0	hypothetical protein	0	0	0	0	1	1	1	1	1	1	1	0	1	0	1	1	1	1	1	1	1	1	1	1	1
ECs3368	b-3	0	0	putative membrane protein	0	0	0	0	1	1	1	1	1	1	1	1	1	1	1	1	1	0	1	0	1	1	1	1	1
ECs3414	b-3	0	0	putative LACI-type transcriptional regulator	0	0	0	0	1	1	1	1	1	1	1	0	1	0	1	1	1	1	1	1	1	1	1	1	1
ECs4267	b-3	0	0	GlpG	0	0	0	0	1	1	1	1	0	1	1	1	0	1	1	1	1	1	1	1	1	1	1	1	1
ECs4422	b-3	0	0	dipeptide transport system permease protein 2	0	0	0	0	1	1	1	1	1	1	1	1	1	1	1	1	1	0	1	0	1	1	1	1	1
ECs4593	b-3	0	0	hypothetical protein	0	0	0	0	1	1	1	1	1	1	1	0	1	0	1	1	1	1	1	1	1	1	1	1	1
ECs5111	b-3	0	0	lysine tRNA synthetase	0	0	0	0	1	1	1	1	1	1	1	1	1	1	0	0	0	0	0	0	1	1	1	1	1
ECs5114	b-3	0	0	transport protein of lysine/cadaverine	0	0	0	0	1	1	1	1	1	1	1	1	1	1	0	0	0	0	0	0	1	1	1	1	1
ECs5235	b-3	0	0	valine tRNA synthetase	0	0	0	0	1	1	1	1	1	1	1	1	1	1	1	1	0	0	0	0	1	1	1	1	1
ECs5268	b-3	0	0	hypothetical protein	0	0	0	0	1	1	1	1	1	1	1	0	1	0	1	1	1	1	1	1	1	1	1	1	1
ECs5269	b-3	0	0	hypothetical protein	0	0	0	0	1	1	1	1	1	1	1	0	1	0	1	1	1	1	1	1	1	1	1	1	1
ECs5279	b-3	0	0	FimH	0	0	0	0	1	1	1	1	1	1	1	0	1	0	1	1	1	1	1	1	1	1	1	1	1
ECs5336	b-3	0	0	hypothetical protein	0	0	0	0	1	1	1	1	1	1	1	0	1	0	1	1	1	1	1	1	1	1	1	1	1
ECs5352	b-3	0	0	hypothetical protein	0	0	0	0	1	1	1	1	1	1	1	0	1	0	1	1	1	1	1	1	1	1	1	1	1
ECs5358	b-3	0	0	CreD	0	0	0	0	0	1	1	1	1	1	1	1	1	1	1	1	1	1	1	1	1	1	1	1	1
ECs1616	b-3	8	0	hypothetical protein	0	0	0	0	1	1	1	1	1	1	1	1	1	1	0	0	0	0	0	0	1	1	1	1	1
ECs1617	b-3	8	0	NinE	0	0	0	0	1	1	1	1	1	1	1	1	1	1	0	0	0	0	0	0	1	1	1	1	1
ECs1619	b-3	8	0	putative crossover junction endodeoxyribonuclease	0	0	0	0	1	1	1	1	1	1	1	1	1	1	0	0	0	0	0	0	1	1	1	1	1
ECs1627	b-3	8	0	hypothetical protein	0	0	0	0	1	0	0	1	0	0	1	0	0	0	0	0	0	0	0	0	0	0	0	0	0
ECs1396	m-e, b-3	0	1	AidA-I	0	0	0	0	1	1	1	1	1	1	1	1	1	1	0	0	0	0	0	0	1	1	1	1	1
ECs2961	m-e, se	15	0	putative portal protein	0	0	0	0	0	0	0	0	0	0	0	0	0	0	1	1	1	1	1	1	0	0	0	0	0
ECs1626	m-k	8	0	hypothetical protein	0	0	0	0	1	0	0	1	0	0	1	0	0	0	0	0	0	0	0	0	0	0	0	0	0
ECs1628	m-k	8	0	hypothetical protein	0	0	0	0	1	1	1	1	1	1	1	1	1	1	1	1	0	0	0	0	1	1	1	1	1
ECs3484	m-kse	17	0	hypothetical protein	0	0	0	0	1	1	1	1	1	1	1	1	1	1	1	1	0	0	0	0	1	1	1	1	1
ECs1514	m-s	6	0	hypothetical protein	0	0	0	0	0	0	0	0	0	0	0	1	0	1	0	0	0	0	0	0	0	0	0	0	0
ECs1400	m-se	0	1	hypothetical protein	0	0	0	0	0	1	1	1	1	1	1	1	1	1	1	1	1	1	1	1	1	1	1	1	1
ECs0278	m-se	1	0	replication protein	0	0	0	0	1	1	1	1	1	1	1	1	1	1	0	0	0	0	0	0	1	1	1	1	1
ECs1612	m-se	8	0	replication protein P	0	0	0	0	1	1	1	1	1	1	1	1	1	1	0	0	0	0	0	0	1	1	1	1	1
ECs1613	m-se	8	0	Ren protein	0	0	0	0	1	1	1	1	1	1	1	1	1	1	0	0	0	0	0	0	1	1	1	1	1
ECs1620	m-se	8	0	antitermination protein	0	0	0	0	0	0	0	0	0	0	0	1	0	1	0	0	0	0	0	0	0	0	0	0	0
ECs1777	m-se	9	0	endonuclease	0	0	0	0	0	1	1	1	1	1	1	1	1	1	1	1	1	1	1	1	1	1	1	1	1
ECs2191	m-se	11	0	putative transcriptional regulator	0	0	0	0	0	1	1	1	1	1	1	1	1	1	1	1	1	1	1	1	1	1	1	1	1
ECs2197	m-se	11	0	hypothetical protein	0	0	0	0	0	1	1	1	1	1	1	1	1	1	1	1	1	1	1	1	1	1	1	1	1
ECs2729	m-se	14	0	hypothetical protein	0	0	0	0	0	1	1	1	1	1	1	1	1	1	1	1	1	1	1	1	1	1	1	1	1
ECs2748	m-se	14	0	hypothetical protein	0	0	0	0	0	1	1	1	1	1	1	1	1	1	1	1	1	1	1	1	1	1	1	1	1
ECs2755	m-se	14	0	hypothetical protein	0	0	0	0	0	1	1	0	0	1	0	1	0	1	0	0	0	0	0	0	0	0	0	0	0
ECs2762	m-se	14	0	putative phage replication protein	0	0	0	0	0	1	1	0	0	1	0	0	0	0	0	0	0	0	0	0	0	0	0	0	0
ECs2763	m-se	14	0	hypothetical protein	0	0	0	0	0	1	1	0	0	1	0	0	0	0	0	0	0	0	0	0	0	0	0	0	0
ECs2764	m-se	14	0	hypothetical protein	0	0	0	0	0	0	1	0	0	1	0	0	0	0	0	0	0	0	0	0	0	0	0	0	0
ECs2999	m-se	15	0	Kil protein	0	0	0	0	1	1	1	1	1	1	1	1	1	1	0	0	0	0	0	0	1	1	1	1	1
ECs3000	m-se	15	0	putative host-nuclease inhibitor protein Gam	0	0	0	0	1	1	1	1	1	1	1	1	1	1	0	0	0	0	0	0	1	1	1	1	1
ECs3001	m-se	15	0	Bet	0	0	0	0	1	1	1	1	1	1	1	1	1	1	0	0	0	0	0	0	1	1	1	1	1
ECs2800	s	0	2	hypothetical protein	0	0	0	0	0	0	0	0	0	0	0	0	0	0	1	1	1	1	1	1	0	0	0	0	0
ECs1188	s	5	0	hypothetical protein	0	0	0	0	0	0	0	0	0	0	0	0	0	0	1	1	1	1	1	1	0	0	0	0	0
ECs1189	s	5	0	replication protein O	0	0	0	0	0	0	0	0	0	0	0	0	0	0	1	1	1	1	1	1	0	0	0	0	0
ECs1644	s	8	0	minor tail protein	0	0	0	0	1	1	1	1	1	1	1	1	1	1	0	0	0	0	0	0	1	1	1	1	1
ECs1647	s	8	0	tail assembly protein	0	0	0	0	1	1	1	1	1	1	1	1	1	1	0	0	0	0	0	0	1	1	1	1	1
ECs4551	se	0	4	hypothetical protein	0	0	0	0	1	1	1	1	1	1	1	0	1	0	1	1	1	1	1	1	1	1	1	1	1
ECs4552	se	0	4	EscF	0	0	0	0	1	1	1	1	1	1	1	0	1	0	1	1	1	1	1	1	1	1	1	1	1
ECs4565	se	0	4	SepQ	0	0	0	0	0	0	0	0	0	0	0	0	0	0	0	0	1	1	1	1	0	0	0	0	0
ECs4566	se	0	4	hypothetical protein	0	0	0	0	0	0	0	0	0	0	0	0	0	0	0	0	0	1	1	1	0	0	0	0	0
ECs4574	se	0	4	SepD	0	0	0	0	0	0	0	0	0	0	0	0	0	0	0	0	1	1	1	1	0	0	0	0	0
ECs4576	se	0	4	CesD	0	0	0	0	0	0	0	0	0	0	0	0	0	0	0	0	1	1	1	1	0	0	0	0	0
ECs4591	se	0	4	hypothetical protein	0	0	0	0	0	0	0	0	0	0	0	0	0	0	0	0	0	1	1	1	0	0	0	0	0
ECs3849	se	0	3	hypothetical protein	0	0	0	0	0	0	0	0	0	0	0	0	0	0	1	1	1	1	1	1	0	0	0	0	0
ECs3850	se	0	3	putative virulence-related membrane protein	0	0	0	0	0	0	0	0	0	0	0	0	0	0	1	1	1	1	1	1	0	0	0	0	0
ECs3857	se	0	3	hypothetical protein	0	0	0	0	1	1	1	1	1	1	1	0	1	0	1	1	1	1	1	1	1	1	1	1	1
ECs3859	se	0	3	hypothetical protein	0	0	0	0	1	1	1	1	1	1	1	0	1	0	1	1	1	1	1	1	1	1	1	1	1
ECs3870	se	0	3	hypothetical protein	0	0	0	0	1	1	1	1	1	1	1	1	1	1	0	0	0	0	0	0	1	1	1	1	1
ECs0140	se	0	0	putative fimbrial protein	0	0	0	0	0	0	0	0	0	0	0	1	0	1	0	0	0	0	0	0	0	0	0	0	0
ECs0215	se	0	0	hypothetical protein	0	0	0	0	0	0	0	0	0	0	0	1	0	1	0	0	0	0	0	0	0	0	0	0	0
ECs0225	se	0	0	hypothetical protein	0	0	0	0	1	1	1	1	1	1	1	0	1	0	1	1	1	1	1	1	1	1	1	1	1
ECs0462	se	0	0	hypothetical protein	0	0	0	0	0	0	0	0	0	0	0	1	0	1	0	0	0	0	0	0	0	0	0	0	0
ECs1287	se	0	0	putative acyl carrier protein	0	0	0	0	0	0	0	0	0	0	0	1	0	1	0	0	0	0	0	0	0	0	0	0	0
ECs1288	se	0	0	putative aminomethyltransferase	0	0	0	0	0	0	0	0	0	0	0	1	0	1	0	0	0	0	0	0	0	0	0	0	0
ECs1296	se	0	0	hypothetical protein	0	0	0	0	0	0	0	0	0	0	0	1	0	1	0	0	0	0	0	0	0	0	0	0	0
ECs1908	se	0	0	hypothetical protein	0	0	0	0	1	1	1	1	1	1	1	0	1	0	1	1	1	1	1	1	1	1	1	1	1
ECs2006	se	0	0	putative BigA-like protein	0	0	0	0	0	0	0	0	0	0	0	1	0	1	0	0	0	0	0	0	0	0	0	0	0
ECs2017	se	0	0	hypothetical protein	0	0	0	0	0	0	0	0	0	0	0	1	0	1	0	0	0	0	0	0	0	0	0	0	0
ECs2287	se	0	0	excisionase	0	0	0	0	1	1	1	1	1	1	1	0	1	0	1	1	1	1	1	1	1	1	1	1	1
ECs3591	se	0	0	hypothetical protein	0	0	0	0	1	1	1	1	1	1	1	0	1	0	1	1	1	1	1	1	1	1	1	1	1
ECs3717	se	0	0	EprJ	0	0	0	0	1	1	1	1	1	1	1	0	1	0	1	1	1	1	1	1	1	1	1	1	1
ECs3723	se	0	0	EpaR1	0	0	0	0	1	1	1	1	1	1	1	0	1	0	1	1	1	1	1	1	1	1	1	1	1
ECs3724	se	0	0	EpaQ	0	0	0	0	1	1	1	1	1	1	1	0	1	0	1	1	1	1	1	1	1	1	1	1	1
ECs3725	se	0	0	EpaP	0	0	0	0	1	1	1	1	1	1	1	0	1	0	1	1	1	1	1	1	1	1	1	1	1
ECs3914	se	0	0	putative permease of ferrichrome ABC transporter	0	0	0	0	0	0	0	0	0	0	0	1	0	1	0	0	0	0	0	0	0	0	0	0	0
ECs3916	se	0	0	putative ABC-type iron-siderophore transport system ATP-binding protein	0	0	0	0	0	0	0	0	0	0	0	1	0	1	0	0	0	0	0	0	0	0	0	0	0
ECs3917	se	0	0	putative ferrichrome iron receptor precursor	0	0	0	0	0	0	0	0	0	0	0	1	0	1	0	0	0	0	0	0	0	0	0	0	0
ECs4501	se	0	0	lipopolysaccharide 1,2-N- acetylglucosaminetransferase	0	0	0	0	1	1	1	1	1	1	1	0	1	0	1	1	1	1	1	1	1	1	1	1	1
ECs4748	se	0	0	hypothetical membrane protein	0	0	0	0	1	1	1	1	1	1	1	0	1	0	1	1	1	1	1	1	1	1	1	1	1
ECs4827	se	0	0	putative glycoprotein	0	0	0	0	0	0	0	0	0	0	0	1	0	1	0	0	0	0	0	0	0	0	0	0	0
ECs0276	se	1	0	cII	0	0	0	0	0	0	0	0	0	0	0	1	0	1	0	0	0	0	0	0	0	0	0	0	0
ECs0825	se	3	0	putative terminase large subunit	0	0	0	0	1	0	0	1	0	0	1	0	0	0	0	0	0	0	0	0	0	0	0	0	0
ECs0826	se	3	0	hypothetical protein	0	0	0	0	1	0	0	1	0	0	1	0	0	0	0	0	0	0	0	0	0	0	0	0	0
ECs0828	se	3	0	hypothetical protein	0	0	0	0	1	0	0	1	0	0	1	0	0	0	0	0	0	0	0	0	0	0	0	0	0
ECs0829	se	3	0	putative protease/scaffold protein	0	0	0	0	1	0	0	1	0	0	1	0	0	0	0	0	0	0	0	0	0	0	0	0	0
ECs0832	se	3	0	putative minor tail protein	0	0	0	0	1	0	0	1	0	0	1	0	0	0	0	0	0	0	0	0	0	0	0	0	0
ECs0834	se	3	0	putative major tail protein	0	0	0	0	1	0	0	1	0	0	1	0	0	0	0	0	0	0	0	0	0	0	0	0	0
ECs0835	se	3	0	putative minor tail protein	0	0	0	0	1	0	0	1	0	0	1	0	0	0	0	0	0	0	0	0	0	0	0	0	0
ECs0836	se	3	0	putative minor tail protein	0	0	0	0	1	0	0	1	0	0	1	0	0	0	0	0	0	0	0	0	0	0	0	0	0
ECs0837	se	3	0	putative tail length tape measure protein precursor	0	0	0	0	1	0	0	1	0	0	1	0	0	0	0	0	0	0	0	0	0	0	0	0	0
ECs0838	se	3	0	putative minor tail protein	0	0	0	0	1	0	0	1	0	0	1	0	0	0	0	0	0	0	0	0	0	0	0	0	0
ECs1167	se	5	0	hypothetical protein	0	0	0	0	0	0	0	0	0	0	0	0	0	0	1	1	1	1	1	1	0	0	0	0	0
ECs1200	se	5	0	DNA-binding protein	0	0	0	0	1	1	1	1	1	1	1	0	1	0	1	1	1	1	1	1	1	1	1	1	1
ECs1515	se	6	0	hypothetical protein, hypothetical protein	0	0	0	0	0	0	0	0	0	0	0	1	0	1	0	0	0	0	0	0	0	0	0	0	0
ECs1560	se	6	0	putative secreted effector protein	0	0	0	0	1	1	1	1	1	1	1	1	1	1	1	1	0	0	0	0	1	1	1	1	1
ECs1568	se	6	0	hypothetical protein	0	0	0	0	0	1	1	1	1	1	1	1	1	1	1	1	1	1	1	1	1	1	1	1	1
ECs1582	se	7	0	hypothetical protein	0	0	0	0	0	0	0	0	0	0	0	1	0	1	0	0	0	0	0	0	0	0	0	0	0
ECs1584	se	7	0	hypothetical protein	0	0	0	0	0	0	0	0	0	0	0	1	0	1	0	0	0	0	0	0	0	0	0	0	0
ECs1650	se	8	0	putative tail fiber protein	0	0	0	0	1	1	1	1	1	1	1	1	1	1	0	0	0	0	0	0	1	1	1	1	1
ECs1654	se	8	0	hypothetical protein	0	0	0	0	0	0	0	0	0	0	0	1	0	1	0	0	0	0	0	0	0	0	0	0	0
ECs1655	se	8	0	hypothetical protein	0	0	0	0	0	0	0	0	0	0	0	1	0	1	0	0	0	0	0	0	0	0	0	0	0
ECs1758	se	9	0	excisionase	0	0	0	0	1	1	1	1	1	1	1	0	1	0	1	1	1	1	1	1	1	1	1	1	1
ECs1765	se	9	0	putative regulatory protein	0	0	0	0	1	1	1	1	1	1	1	0	1	0	1	1	1	1	1	1	1	1	1	1	1
ECs1766	se	9	0	putative regulatory protein	0	0	0	0	1	1	1	1	1	1	1	0	1	0	1	1	1	1	1	1	1	1	1	1	1
ECs1778	se	9	0	hypothetical protein	0	0	0	0	0	1	1	1	1	1	1	1	1	1	1	1	1	1	1	1	1	1	1	1	1
ECs1779	se	9	0	hypothetical lipoprotein	0	0	0	0	0	1	1	1	1	1	1	1	1	1	1	1	1	1	1	1	1	1	1	1	1
ECs1824	se	9	0	hypothetical protein	0	0	0	0	1	1	1	1	1	1	1	0	1	0	1	1	1	1	1	1	1	1	1	1	1
ECs2196	se	11	0	hypothetical protein	0	0	0	0	0	1	1	1	1	1	1	1	1	1	1	1	1	1	1	1	1	1	1	1	1
ECs2201	se	11	0	hypothetical protein	0	0	0	0	0	1	1	1	1	1	1	1	1	1	1	1	1	1	1	1	1	1	1	1	1
ECs2208	se	11	0	putative regulatory protein	0	0	0	0	1	0	0	0	0	0	0	0	0	0	0	0	0	0	0	0	0	0	0	0	0
ECs2209	se	11	0	putative repressor protein	0	0	0	0	1	0	0	0	0	0	0	0	0	0	0	0	0	0	0	0	0	0	0	0	0
ECs2211	se	11	0	hypothetical protein	0	0	0	0	0	1	1	1	1	1	1	1	1	1	1	1	1	1	1	1	1	1	1	1	1
ECs2225	se	12	0	hypothetical protein	0	0	0	0	1	1	1	1	1	1	1	1	1	1	0	0	0	0	0	0	1	1	1	1	1
ECs2635	se	13	0	putative plasmid partition protein	0	0	0	0	0	0	0	0	0	0	0	0	0	0	1	1	0	0	0	0	0	0	0	0	0
ECs2757	se	14	0	hypothetical protein	0	0	0	0	0	1	1	0	0	1	0	0	0	0	0	0	0	0	0	0	0	0	0	0	0
ECs2759	se	14	0	hypothetical protein	0	0	0	0	0	1	1	0	0	1	0	0	0	0	0	0	0	0	0	0	0	0	0	0	0
ECs2761	se	14	0	hypothetical protein	0	0	0	0	0	1	1	0	0	1	0	0	0	0	0	0	0	0	0	0	0	0	0	0	0
ECs2765	se	14	0	putative cell division control protein	0	0	0	0	0	1	1	0	0	1	0	0	0	0	0	0	0	0	0	0	0	0	0	0	0
ECs2766	se	14	0	putative repressor protein	0	0	0	0	0	1	1	0	0	1	0	0	0	0	0	0	0	0	0	0	0	0	0	0	0
ECs2992	se	15	0	putative membrane protein	0	0	0	0	0	0	0	0	0	0	0	1	0	1	0	0	0	0	0	0	0	0	0	0	0
ECs3009	se	15	0	hypothetical protein	0	0	0	0	0	0	0	0	0	0	0	0	0	0	1	1	1	1	1	1	0	0	0	0	0
ECs3506	se	17	0	hypothetical lipoprotein	0	0	0	0	0	0	0	0	0	0	0	1	0	1	0	0	0	0	0	0	0	0	0	0	0
*
m	multiple hits in one genome
b	backbone genes shared by multiple genomes
k	K12 genome
s	Sakai genome
e	Edl genome
3	K12, Sakai, Edl genomes
