# Supplementary material for: Genomic diversity of pathogenic Escherichia coli of the EHEC 2 clonal complex
Source: BMC Genomics. 2009 Jul 3;10:296. doi: 10.1186/1471-2164-10-296 (PMC2713265; doi:10.1186/1471-2164-10-296)
Supplement: Additional file 2 — Genes in EHEC 2 whose distribution was used to generate colormaps in Figure 5. Conserved genes have a value of 1, divergent/absent genes have a value of 0 and genes that have a value of 0.5 were inferred as conserved after the GACK cutoff was relaxed by 20%. [file 1471-2164-10-296-S2.xls]

## Sheet: LEE
gene	DEC9f	DEC10e	F5863	97-3250	413/89-1	DA-22	03-ST-296	CB7505	DEC8c	DEC8d	C408	BCL71	ML178190	W29104	EK34	EK35	RW2030	RW1302	666/89	05482	EK36	EK37	RDEC-1	97-3256	02-3751
ler	0	0	1	1	0	1	1	0	0	1	0	0	1	1	1	1	0	0	0	0.5	0	1	0	1	0
cesAB	1	0	1	1	1	1	1	0	1	0	1	1	1	1	1	1	1	0.5	1	1	1	1	1	1	1
orf3	0	0	1	1	0	1	0	0	0	0	0	0	0.5	1	1	1	0	0	0	1	0	1	0	1	0
orf4	0	0	1	1	0	1	1	0	1	0.5	0	0	1	1	1	1	0	0	0	1	0	1	0	1	0
orf5	0	0	1	1	0	1	0	0	0	1	0	0	1	1	1	1	0	0	0	1	0	1	0	1	0
escR	0	0	1	1	0	1	1	0	0	1	0	0	1	1	1	1	0	0	0	1	0	1	0	1	0
escS	1	0.5	1	1	0.5	1	1	0	1	0	1	1	1	1	1	1	0.5	0.5	0	1	1	1	1	0.5	1
escT	1	1	1	1	1	1	1	0	0	0	1	1	1	1	1	1	1	1	1	1	1	1	1	1	0.5
escU	0	0	1	1	1	1	1	0	1	0	1	1	1	1	1	1	0	0	0	1	1	1	1	0	1
rorf3	0	0	1	1	0	1	1	0	1	0	0	0	1	1	1	1	0	0	0	1	0	1	0	0.5	0
grlR	1	0	1	1	0.5	1	0.5	0	0	0.5	1	1	0	1	1	1	0	0	0	1	1	1	0.5	1	0
grlA	0	0	1	1	0	1	1	0	0	0	0	0	1	1	1	1	0	0	0	1	0	1	0	1	0
cesD	0	0	0	0	0	0	0	0	0	0	0	0	1	1	1	1	0	0	0	0	0	0	0	1	0
escC	0	0	0	0	0	0	0	0	0	0	1	0	1	1	1	1	0	0	0	0	0	0	0	1	0
sepD	0	0	0	0	0	0	0	0	0	0	0	0	1	1	1	1	0	0	0	0	0	0	0	1	0
escJ	0.5	0	1	1	0	0	0.5	0	0	0	1	1	1	1	1	1	0	0	0.5	1	0	1	0	0.5	0.5
rorf8	0	0	1	1	0	1	1	0	0	0	1	1	1	1	1	1	0	0	0	1	0	1	0	1	0
sepZ	0	0	0	0	0	0	0	0	0	0	0	0	0	0	0	0	0	0	0	0	0	0	0	1	0
orf12	1	1	1	1	1	1	0	1	1	0.5	1	1	1	1	1	1	1	1	1	1	1	1	1	1	1
escV	1	1	1	1	1	1	1	0.5	1	0.5	1	1	1	1	1	1	1	0.5	1	1	1	1	1	1	1
escN	0	0	1	1	0	1	1	0	0.5	0	1	1	1	1	1	1	0	0	0	1	0	1	0	0.5	0.5
orf15	0	0	1	0.5	1	1	1	0	1	0	1	1	1	1	1	1	0	0	0	1	1	1	0	1	1
orf16	0	0	0	0	0	0	0	0	0	0	0	0	0.5	1	1	1	0	0	0	0	0	0.5	0	1	0
sepQ	0	0	0	0	0	0	0	0	0	0	0	0	1	1	1	1	0	0	0	0	0	0	0	1	0
espH	0	0	0	0	0	0	0	0	0	0	0	0	0	0	0	0	0	0	0	0	0	0	0	1	0
cesF	0	0	1	0	0	1	0	0	0	0	0	0	0	0	0	0	0	0	0	0.5	0	1	0	1	0
map	0	0	0	0	0	0	0	0	0	0	0	0	0	0.5	0.5	0.5	0	0	0	0	0	0	0	1	0
tir	0	0	0	0	0	0	0	0	0	0	0	0	0	0	0	0	0	0	0	0	0	0	0	1	0
cesT	0	0	1	1	0	1	1	0	1	0	0	0	1	1	1	1	0	0	0	1	0	1	0	1	0
eae	0	0	0	0	0	0	0	0	0	0	0	0	0	0	0	0	0	0	0	0	0	0	0	0.5	0
escD	1	0	1	1	0	1	1	0	1	0	0	0	1	1	1	1	0	0	0	1	0	1	0.5	1	1
sepL	0	0	0	0	0	0	0	0	0	0	0	0	0	0	0.5	0	0	0	0	0	0	0	0	1	0.5
espA	1	1	1	1	1	1	0.5	0.5	1	0	0.5	1	1	1	1	1	0.5	1	1	0.5	1	1	1	1	0.5
espD	0	0	0	0	0	0	0	0	0	0	0	0	0	0	0	0	0	0	0	0	0	0	0	1	0
espB	0	0	0	0	0	0	0	0	0	0	0	0	0	0	0	0	0	0	0	0	0	0	0	1	0
cesD2	1	1	1	1	1	1	1	1	0.5	0.5	1	1	1	1	1	1	1	1	1	1	1	1	1	1	1
escF	1	1	1	1	1	1	1	0	1	0	1	1	1	1	1	1	1	1	1	1	1	1	1	1	1
orf29	1	1	1	1	1	1	1	0.5	1	0	1	1	1	1	1	1	1	1	1	1	1	1	1	1	1
espF	0	0	1	0	0	1	0	0	0	0	0	0	0	0	0	0	0	0	0	0	0	1	0	1	0
rorf1	0	0	0	0	0	0	0	0	0	0	0	0	0	1	1	1	0	0	0	0	0	0	0	1	0
espG	0	0	1	1	0	1	1	0	1	1	0.5	0	1	1	1	1	1	0	0	1	0	1	0	1	1

## Sheet: Sp15
ECs	DEC9f	DEC10e	F5863	97-3250	413/89-1	DA-22	03EN296	CB7505	DEC8c	DEC8d	C408	BCL71	ML178190	W29104	EK34	EK35	RW2030	RW1302	666/89	05482	EK36	EK37	RDEC-1	97-3256	02-3751
ECs2939	0	0	1	0	0	0	0	1	0	0	1	1	1	0	1	1	0	0	0	0	0	0	0	0	0
ECs2940	1	1	1	1	1	1	1	1	1	1	1	1	1	1	1	1	1	1	1	1	1	1	1	1	1
ECs2941	1	1	1	1	1	1	1	1	1	1	1	1	1	1	1	1	1	1	1	1	1	1	1	1	1
ECs2942	1	1	1	1	1	1	1	1	1	1	1	1	1	1	1	1	1	1	1	1	1	1	1	1	1
ECs2943	0	1	1	1	1	1	1	1	1	1	0	0	1	0	0	1	1	1	1	1	1	1	1	1	1
ECs2945	0.5	1	1	1	1	1	1	1	1	1	1	1	1	1	1	1	1	1	1	1	1	1	0	0	1
ECs2946	1	1	1	1	1	1	1	1	1	1	1	1	1	1	1	1	1	1	1	1	1	1	1	0	1
ECs2947	0	1	1	1	1	1	1	1	1	0.5	1	1	1	1	1	1	1	1	1	1	1	1	0.5	0	1
ECs2949	0	1	1	0.5	1	1	1	1	0	1	1	1	1	1	1	1	1	1	1	1	1	1	0	1	1
ECs2950	1	1	1	1	1	1	1	1	1	1	1	1	1	1	1	1	1	1	1	1	1	1	1	1	1
ECs2951	1	1	1	0	1	1	1	1	0	1	1	1	1	1	1	1	1	1	1	1	1	1	0	1	0
ECs2952	1	1	1	1	1	1	1	1	1	1	1	1	1	1	1	1	1	1	1	1	1	1	1	1	1
ECs2953	1	0	0	0	0	0	0.5	0	0	0	1	1	1	1	1	1	0	0	0	0	0	0	0	1	0
ECs2954	1	0	0	0	0	0	0	0.5	0	0	1	1	1	1	1	1	0	0	0	0	0	0	0	0	0
ECs2955	1	0	0	0	0	0	0	0	0	0	1	1	1	1	1	1	0	0	0	0	0	0	0	0	0
ECs2956	1	0	0	0	0	0	0	0	0	0	1	1	1	1	1	1	0	0	0	0	0	0	0	0	0
ECs2957	1	0	0	0	0	0	0	0	0	0	1	1	1	1	1	1	0	0	0	0	0	0	0	0	0
ECs2961	0	0	0	0	0	0	0	0.5	0	0	1	1	1	1	1	1	0	0	0	0	0	0	0	1	0
ECs2962	1	0	0	0	0	0	0	0	0	0	1	1	1	1	1	1	0	0	0	0	0	0	0	1	0
ECs2963	1	0	0	0	0	0	0	1	0	1	1	1	1	1	1	1	0	0	0	0	0	0	0	1	0
ECs2964	1	0	0	0	0	0	0	0.5	0	0	0	0	0	0	0	0	0	0	0.5	0	0	0	0	0.5	0.5
ECs2967	0	0	0	0	0	0	0	0	0	0	0	0	0	0	0	0	0	0	0	0	0	0	0	0	0
ECs2971	1	1	1	1	1	1	1	1	1	0	1	1	1	1	1	1	1	1	1	1	1	1	1	0	1
ECs2972	0	0	0	0	0	0	0	1	0	0	1	1	1	1	1	1	0	0	0	0	0	0	1	1	0
stx1B	0	1	1	1	1	1	1	0.5	1	0	1	1	1	1	1	1	1	1	1	1	1	1	0	0	1
stx1A	0	1	1	1	1	1	1	1	1	0	1	1	1	1	1	1	1	1	1	1	1	1	0	0	1
ECs2975	0	0	0	1	0	0.5	0	0	0	0	1	1	1	1	1	1	0	0	0	0	0	0	0	0	0
ECs2976	0	0	0	1	0	0	0	0	0	0	1	1	1	1	0	1	0	0	0	0	0	0	0	0	0
ECs2977	0	0.5	1	1	1	1	1	1	0	0	0	1	0	0	0	0	0	0	0	0	0	0	0	0	0
ECs2978	1	1	1	1	1	1	1	1	1	0	1	1	1	1	1	1	0	0	0	0	1	0	0	0.5	1
ECs2979	1	1	1	1	1	1	1	1	1	0	0	0	1	0	0	0	1	1	1	1	1	1	1	0	1
ECs2980	1	1	1	1	1	1	1	1	1	0	1	1	1	1	1	1	1	1	1	1	1	1	0	0	1
ECs2981	1	0	1	1	1	1	1	0	0	0	1	1	1	1	1	1	0	0	0	0.5	0	1	0	0	0
ECs2982	0	1	1	1	1	1	1	0	0	0	0	0.5	1	1	0	1	1	0	0.5	1	0	1	0	0	1
ECs2983	0	0	0	0	0	0	0.5	0	0	0	1	1	1	1	0	1	0	0	0	0	0	0	0	0	0
ECs2984	0	1	1	1	1	1	1	1	1	0	1	1	1	1	1	1	1	1	1	1	1	1	0	0	1
ECs2985	1	1	1	1	1	1	1	1	1	0.5	0	0	0	0	0	0	1	1	1	1	1	1	1	1	1
ECs2986	1	1	1	1	1	1	1	1	1	1	0	0	0	0	0	0	1	1	1	1	1	1	1	1	1
ECs2987	1	1	1	1	1	1	1	1	1	0	0	0	0	0	0	0	1	1	1	1	1	1	1	1	1
ECs2988	1	1	1	0	1	1	1	1	1	1	0	0	0	0	0	0	1	1	1	1	1	1	1	0	1
ECs2989	0	0	0	0	0	0	0	1	0	0.5	0	0	0	0	0	0	0	0	0	0	0	0	0	0	0
ECs2990	0	0	0	0	0	0	0	0	0	0	0	0	0	0	0	0	0	0	0	0	0	0	0	0	0
ECs2991	0	0	0	0	0	0	0	0	0	0	0	0	0	0	0	0	0	0	0	0	0	0	0	0	0
ECs2992	0	0	0	0	0	0	0	1	0	1	0	0	0	0	0	0	0	0	0	0	0	0	0	0	0
ECs2993	0	1	1	1	1	1	1	1	0	0	1	1	1	1	0	1	0	0	0	0	0	0	0	0	0
ECs2995	0	0	0	0	0	0	0	0	0	0	0	0	0	0	0	0	0	0	0	0	0	0	0	0	0
ECs2998	0	1	1	0	1	1	0	0	1	0	0	0	0	0	0	0	1	1	1	1	1	1	0	1	1
ECs3001	1	1	1	1	1	1	1	1	1	1	0	0	0	0	0	0	1	1	1	1	1	1	1	1	1
ECs3002	1	0.5	0.5	1	1	0.5	1	1	1	0.5	0	0	0	0	0	0	1	1	1	1	1	1	0	1	1
ECs3003	1	0.5	1	0.5	1	1	1	1	0.5	0	0	0	0	0	0	0	1	1	1	1	1	1	0	1	1
ECs3005	1	0.5	1	0.5	1	1	1	0	1	0	0	0	0	0	0	0	1	1	1	1	1	1	0	0.5	1
ECs3006	1	0.5	1	0.5	1	1	1	1	1	0	0	0	0	0	0	0	1	1	1	1	1	1	0	0	1
ECs3007	0	0	0	0	0	0	0	0	0	0	0	0	0	0	0	0	0	0	0	0	0	0	0	0	0
ECs3009	0	0	0	0	0	0	0	0	0	0	0.5	1	1	0.5	1	1	0	0	0	0	0	0	0.5	0	0
ECs3010	0	1	1	1	1	1	1	0.5	0	0	1	1	1	1	1	1	1	0	1	1	0	1	1	0	0.5
ECs3011	1	0	1	1	1	1	1	0	0	0	0	0	1	0	0	0	1	0	0.5	1	0	1	0	0	0
ECs3012	1	0	0	0	0	0	0.5	0	0	0	0	0	1	0	0	0	0	0	0	0	0	0	1	1	1
ECs3013	1	0	0	0	0	0	0	0	0	0	0	0	0	0	0	0	0	0	0	0	0	0	1	0	1

## Sheet: Sp5
ECs	DEC9f	DEC10e	F5863	97-3250	413/89-1	DA-22	03EN296	CB7505	DEC8c	DEC8d	C408	BCL71	ML178190	W29104	EK34	EK35	RW2030	RW1302	666/89	05482	EK36	EK37	RDEC-1	97-3256	02-3751
ECs1160	0	1	1	0	0	1	1	0	0	0	1	1	0	0	0	0	0	0	0	0	0	0	0	0	0
ECs1161	0	1	1	0	0	1	1	1	0	0	1	1	0	0	0	0	0	0	0	0	0	0	0	0	0
ECs1162	0	1	1	1	1	1	1	1	1	0	1	1	1	1	0	1	1	1	1	1	1	1	0	0	1
ECs1163	1	1	1	1	1	1	1	1	1	1	1	1	0.5	1	0	0	1	1	1	1	1	1	1	0	1
ECs1164	0	0	0	1	0	0	0	0	0	0	0	1	1	0	0	0	0	0	0	0	0	0	0	1	0
ECs1165	0	0	0	1	0	0	0	0	0	0	0	1	0	0	0	0	0	0	0	0	0	0	0	0	0
ECs1166	0	1	1	1	1	1	1	1	1	0	0	1	0	0	0	0	1	1	1	1	1	1	1	0	1
ECs1167	0	0	0	0	0	0	0	0	0	0	1	1	1	1	1	1	0	0	0	0	0	0	0	0	0
ECs1169	1	0	0	0	0	0	0	0	0	0	0	1	1	1	0	0	0	0	0	0	0	0	0	0	1
ECs1170	0	0	0	0	0	0	0	1	1	1	0	1	0	0	0	0	0.5	0	1	0	1	0	0	1	1
ECs1171	1	0.5	1	1	1	1	0	0	0	0	0	0	0	0	0	0	1	1	1	1	1	1	0	1	0
ECs1173	0	0	1	0	1	1	0	1	1	1	0	0	0	0	0	0	1	1	1	1	1	1	0	1	1
ECs1174	0	0.5	1	1	1	1	1	1	1	0	0	0	0	0	0	0	1	1	1	1	0.5	1	0	1	1
ECs1180	0	0	0	0	0	0	0	1	0	0	0	0	0	0	0	0	0	0	0	0	0	0	0	0	0
ECs1181	0	0	0	0	1	0	0	1	1	1	0	0	0	0	0	0	1	1	1	0	1	1	0	0	1
ECs1182	1	0	0	0	1	0	0	1	1	0	0	0	0	0	0	0	1	1	1	1	1	1	1	0	1
ECs1183	0	1	0	0	1	0	0	1	0	0	1	1	0	0	0	0	1	1	0.5	0	1	0	1	0	1
ECs1184	0	0	0	0	0	0	0	1	0	0	0	0	0	0	0	0	0	0	0	0	0	0	0	0	1
ECs1185	0	0	0	0	0	0	0	0	0	0	0	0	0	0	0	0	0	0	0	0	0	0	0	1	0
ECs1186	0	0	0	0	0	0	0	1	0	0	0	0	0	0	0	0	0	0	0	0	0	0	0	0	0
ECs1187	1	1	1	1	1	1	1	0	0	0	0	0.5	0	0	0	0	1	1	1	1	1	1	1	1	0
ECs1188	0	0	0	0	0	0	0	0.5	0	0	1	1	1	1	1	1	0	0	0	0	0	0	0	0	0
ECs1189	0	0	0	0	0	0	0	0	0	0	1	1	1	1	1	1	0	0	0	0	0	0	0	0	0
ECs1190	0	0	0	0	0	0	0	1	0	0	1	1	1	1	1	1	0	0	0	0	0	0	0	0	0
ECs1191	0	0	0	0	0	0	0	1	0	0	1	1	1	1	1	1	0	0	0	0	0	0	0	0	0
ECs1192	0	1	1	1	1	1	1	1	1	0	1	1	1	1	1	1	1	1	1	1	1	1	0	0.5	1
ECs1195	0	0	0.5	0	0.5	0	1	0	0	0	1	1	1	1	0	1	0	0	1	0	0	0	0	0	0
ECs1196	1	1	1	1	1	1	1	1	1	0	1	1	1	1	1	1	1	1	1	1	1	1	0	0	1
ECs1197	1	1	1	1	1	1	1	1	1	0	1	1	1	1	1	1	1	1	1	1	1	1	0	0	1
ECs1199	0.5	1	1	1	1	1	1	1	1	0	1	1	1	1	1	1	1	1	1	1	1	1	1	0	1
ECs1200	1	1	1	1	1	1	1	0	1	0	1	1	1	1	1	1	1	1	1	1	1	1	1	0	1
ECs1201	0	1	1	1	1	1	1	1	1	0	0	1	1	1	0	0	1	0	1	0	1	0	0	0	1
ECs1203	0	0	0	1	0	0	0	0.5	0	0	1	1	1	1	0	1	0	0	0	0	0	0	0	0	0
ECs1204	0	1	1	1	0	1	1	1	0	0	1	1	1	1	1	1	0	0	0	0	0	0	1	1	1
stx2A	0	0	0	1	0	0	0	0	0	0	0	1	1	1	0	0	0	0	0	0	0	0	0	1	0
stx2B	0	0	0	1	0	0	0	0	0	0	0	1	1	1	0	0	0	0	0	0	0	0	0	1	0
ECs1207	0	0	0	1	0	0	0	1	0	0	1	1	1	1	0	1	0	0	0	0	0	0	0	0.5	0
ECs1211	1	1	1	1	1	1	1	1	1	0	1	1	1	1	1	1	1	1	1	1	1	1	1	0	1
ECs1218	0	0	0	0	0	0	0	0	0	0	0	0	0	0.5	0	0	0	0	0	0	0	0	0	0	0
ECs1219	0	0	0	1	0	0	0	0	0	0	1	1	1	1	0	1	0	0	0	0	0	0	0	0	0
ECs1220	0	0	0	1	0	0	0	0	0	0	1	1	1	1	0	1	0	0	0	0	0	0	0	0	0
ECs1221	0	0	0	1	0	0	0	0	0	0	1	1	1	1	0	1	0	0	0	0	0	0	0	0	0
ECs1222	0	0	0.5	1	0	0.5	0.5	0	0	0	0	0.5	1	1	0.5	0.5	0	0	0	0.5	0	0.5	0	0	0
ECs1223	0	0	0	1	0	0	0	0	0	0	1	1	0.5	1	0	0	0	0	0	0	0	0	0	0	0
ECs1224	0	0	0	1	0	0	0	0	0	0	1	1	1	1	0	0	0	0	0	0	0	0	0	0	0
ECs1225	0	0	0	1	0	0	0	0	0	0	1	1	1	1	0	1	0	0	0	0	0	0	0	0	0
ECs1226	0	0	0	1	0	0	0	0	0	0	1	1	1	1	0	1	0	0	0	0	0	0	0	0	0
ECs1227	0	0	0	1	0	0	0	0	0	0	1	1	0	0	0	1	0	0	0	0	0	0	0	0	0
ECs1228	0	0	0	1	0	0	0	1	0	0	1	1	0	0	0	1	0	0	0	0	0	0	0	0	0
ECs1229	1	1	1	1	1	1	1	1	1	1	1	1	1	1	1	1	1	1	1	1	1	1	1	1	1
ECs1231	0	0	0	1	0	0	0	0	0	0	1	1	0	0	0	1	0	0	0	0	0	0	0	0	0
ECs1232	0	0	0	1	0	0	0	0	0	0	0	0.5	0	0	0	1	0	0	0	0	0	0	0	0	0
ECs1233	0	0	0	1	0	0	0	0	0	0	1	1	0	0	0	1	0	0	0	0	0	0	0	0	0
ECs1234	0	0	0	0	0	0	0	0	0	0	1	1	0	0	0	1	0	0	0	0	0	0	0	0	0
ECs1235	0	0	0	0	0	0	0	0	0	0	1	1	0.5	1	0	1	0	0	0	0	0	0	0	0	0
ECs1236	0	0	0	0	0	0	0	0	0	0	1	1	1	1	0	1	0	0	0	0	0	0	0	0	0
ECs1237	0	1	0	1	0.5	0	0	0.5	0	0	1	1	1	1	0	1	0	0	0	0	0	0	0	0	1
ECs1238	0	0	0	1	0	0	0	0	0	0	1	1	1	1	0	1	0	0	0	0	0	0	0	0	0
ECs1239	0	0	0	1	0	0	0	0.5	0	0	1	1	1	1	0	1	0	0	0	0	0	0	0	0	0
ECs1240	0	0	0	1	1	0	0	1	0	1	1	1	0	1	0	0	1	1	1	0	1	0	0	0	1
ECs1241	0	0	0	1	0	0	0	1	0	1	0	1	1	1	0	1	0	0	0	0	0	0	0	0	0
ECs1242	0	0	0	0	0	0	0	1	0	1	0	1	0	0	0	1	0	0	0	0	0	0	0	0	0
ECs1243	0	0	0	0	0	0	0	0.5	0	0	0	1	0	0	0	0	0	0	0	0	0	0	0	0	0
ECs1244	0	1	1	1	1	0.5	0.5	1	1	1	1	1	1	0.5	1	0.5	1	1	1	1	1	1	0	0	1
ECs1246	1	1	0	0	1	0	0	1	1	1	0	1	0	0	0	0	1	1	1	0	1	0	0.5	0	1
ECs1247	0	0	1	0	0	0	0	0	0	0	0	1	0	0	0	0	0	0	0	0	0	0	0	0	0
ECs1250	0	0	0	0	0	0	0	0	0	0	0	1	0	0	0	0	0	0	0	0	0	0	0	0	0
ECs1251	0	0	0	0	0	0	0	1	0	0	0	1	0	0	0	1	0	0	0	0	0	0	0	0	0

## Sheet: Sp10
ECs	DEC9f	DEC10e	F5863	97-3250	413/89-1	DA-22	03EN296	CB7505	DEC8c	DEC8d	C408	BCL71	ML178190	W29104	EK34	EK35	RW2030	RW1302	666/89	05482	EK36	EK37	RDEC-1	97-3256	02-3751
ECs1929	0	1	1	1	1	1	1	1	1	1	1	1	1	1	1	1	0	1	1	1	1	1	0	0	1
ECs1930	0	1	1	1	1	1	1	1	1	1	1	1	1	1	0	1	0	1	1	1	1	1	0	0	1
ECs1931	1	1	1	1	1	1	1	1	1	1	1	1	1	1	0	1	1	1	1	1	1	1	1	0.5	1
ECs1932	1	1	1	1	1	1	1	1	1	1	1	1	1	1	0	1	1	1	1	1	1	1	1	0	1
ECs1933	1	1	1	1	1	1	1	1	1	1	1	1	1	1	0	1	1	1	1	1	1	1	0	0	1
ECs1934	1	1	1	1	1	1	1	1	1	1	1	1	1	1	0	1	1	1	1	1	1	1	0	0	1
ECs1935	1	1	1	1	1	1	1	1	1	1	1	1	1	1	0	1	1	1	1	1	1	1	0	0	1
ECs1936	0	1	1	1	1	1	1	1	1	1	1	1	1	1	0	1	1	1	1	1	1	1	1	0	1
ECs1937	0	0	0	0	0	0	0.5	0	0	0	1	1	1	1	0	1	0	0	0	0	0	0	0	0	1
ECs1939	1	0	0	1	0	1	1	0	0	0	1	1	1	1	0	1	0	0	0	0	0	0	0	0	1
ECs1940	0	0	0	0	0	0	0	0	0	0	1	1	1	1	0	1	0	0	0	0	0	0	0	0	1
ECs1941	0	1	1	1	1	1	1	1	1	1	1	1	1	1	0	1	0	1	1	1	1	1	0	0	1
ECs1942	0	1	1	1	1	1	1	0	0	0	1	1	1	1	0	1	0	1	1	1	1	1	0	0	1
ECs1943	1	1	1	1	1	1	1	1	1	1	1	1	1	1	0	1	0	1	1	1	1	1	1	0	1
ECs1944	1	1	1	1	1	1	1	0	1	1	1	1	1	1	0	1	0	1	1	1	1	1	1	0	1
ECs1945	0	1	1	0.5	1	1	1	0	1	1	1	1	1	1	0	1	0	1	1	1	1	1	1	0	1
ECs1946	0	1	1	1	1	1	1	0	1	1	1	1	1	1	0	1	0	1	1	1	1	1	1	0	1
ECs1948	0	0	0	0	0	0	0.5	0	1	0	1	1	1	1	0	1	0	0	0	0	0	0	0	0	1
ECs1949	0	1	1	1	1	1	1	1	1	0	1	1	1	1	1	1	1	1	1	1	1	1	1	0	1
ECs1950	0	1	1	1	1	1	1	0	1	0	1	1	1	1	1	1	0	1	1	1	1	1	1	1	1
ECs1951	0	1	1	1	1	1	1	0	1	0	1	1	1	1	1	1	1	1	1	1	1	1	1	1	1
ECs1952	0	0	1	1	0	0	0	0	0	0	1	1	1	1	0	1	0	0	0	0	0	0	0	0	1
ECs1953	0	0	0	0	0	0	0	0	0	0	1	1	1	1	0	1	0	0	0	0	0	0	0	0	1
ECs1954	0	1	0	0	0.5	0	0	1	0	0	1	1	1	1	0	1	1	0	0.5	0	0.5	0	0	0	1
ECs1955	0	0	0	0	0	0	0	1	0	1	1	1	1	1	0	1	0	0	0	0	0	0	0	0	1
ECs1956	0	0	0	0	0	0	0	0	1	0	1	1	1	1	0	1	0	0	0	0	0	0	1	0	1
ECs1957	0	0	0	0	0	0	0	0	0	0	1	1	1	1	0	1	0	0	0	0	0	0	0	0	1
ECs1958	0	0	0	0	0	0	0	0	0	0	1	1	1	1	0	1	0	0	0	0	0	0	0	0	1
ECs1959	0	1	1	1	1	1	1	1	1	1	1	1	1	1	1	1	1	1	1	1	1	1	1	0	1
ECs1961	0	1	1	1	1	1	1	1	1	1	0.5	1	1	1	1	1	1	1	1	1	1	1	0	0	1
ECs1962	0	0.5	1	1	1	1	1	1	1	1	0	1	1	0.5	1	1	0	0	1	1	0	0.5	1	0	1
ECs1963	0	0	1	0	0.5	0	0	1	1	0	1	1	0	0	0	0	1	0	0.5	0	0	0	1	0.5	0
ECs1974	1	1	1	1	1	1	1	1	1	1	1	1	1	1	1	1	1	1	1	1	1	1	1	0	1
ECs1975	1	1	1	1	1	1	1	1	1	1	1	1	1	1	1	1	1	1	1	1	1	1	1	1	1
ECs1976	1	1	1	1	1	1	1	1	1	1	1	1	1	1	1	1	1	1	1	1	1	1	1	1	1
ECs1977	1	1	1	1	1	1	1	1	1	1	1	1	1	1	1	1	1	1	1	1	1	1	1	0	1
ECs1978	1	1	1	1	1	1	1	1	1	1	1	1	1	1	1	1	1	1	1	1	1	1	1	0	1
ECs1981	0	1	1	1	1	1	1	1	1	1	1	1	1	1	1	1	1	1	1	1	1	1	1	0	1
ECs1983	1	1	1	1	1	0.5	1	1	1	1	1	1	1	1	1	1	1	1	1	1	1	1	1	0	1
ECs1984	1	1	1	1	1	1	1	1	1	1	1	1	1	1	1	1	1	1	1	1	1	1	1	0	1
ECs1985	1	1	1	1	1	1	1	1	1	1	1	1	1	1	1	1	1	1	1	1	1	1	1	0.5	1
ECs1986	0.5	1	1	1	1	1	1	1	1	1	1	1	1	1	1	1	1	1	1	1	1	1	1	0	1
ECs1987	0	0	1	1	1	1	1	1	1	1	1	1	1	1	1	1	1	1	1	1	1	1	0	0	1
ECs1988	0	0	0.5	0.5	0.5	0.5	1	1	1	0	1	1	1	1	1	1	0.5	0.5	0.5	0.5	0.5	0.5	1	0	1
ECs1990	1	0.5	0.5	1	0	0.5	1	0.5	0.5	1	1	1	1	1	1	1	0.5	0.5	0.5	0.5	0.5	0.5	1	1	1
ECs1991	0	0	1	1	1	1	1	1	1	1	1	1	1	1	1	1	1	1	1	1	1	1	0	0	1
ECs1992	1	1	1	1	1	1	1	1	1	1	1	1	1	1	1	1	1	1	1	1	1	1	1	1	1
ECs1994	0	1	1	1	1	1	1	1	1	1	1	1	1	1	1	0.5	1	1	1	1	1	1	1	1	1
ECs1995	1	1	1	1	1	1	1	1	1	1	1	1	1	1	1	1	0	1	1	1	1	1	1	0	1
ECs1996	0	1	1	1	1	1	1	1	1	1	1	1	1	1	1	1	0	1	1	1	1	1	0	0	1

## Sheet: Sp18
ECs	DEC9f	DEC10e	F5863	97-3250	413/89-1	DA-22	03EN296	CB7505	DEC8c	DEC8d	C408	BCL71	ML178190	W29104	EK34	EK35	RW2030	RW1302	666/89	05482	EK36	EK37	RDEC-1	97-3256	02-3751
ECs4943	0	0	0	1	0	0	0	1	0	0	0	0	0	0	0	0	0	1	0	0	0	0	0	0	1
ECs4944	0	0	0	1	1	0	0	1	0	1	0	1	0	0	0	0	1	1	0	0	0	0	0	1	1
ECs4945	0	0	0	1	0	0	0	1	0	0	0	0	0	0	0	0	1	1	0	1	0	0	0	0	0
ECs4946	0	0	0	1	0	0	0	1	0	0	0	0	0	0	0	0	1	1	0	0	0	0	0	0	1
ECs4947	0	0	0	1	0	0	0	1	0	0	0	0	0	0	0	0	1	1	1	0	0	0	0	0	1
ECs4948	0	0	0	1	1	0	0	1	1	0	0	1	0	0	0	0	1	1	1	1	0	0	0	0	1
ECs4949	0	0	0	1	0.5	0	0	1	1	0	0	1	0	0	0	0	1	1	1	1	0	0	0	0	1
ECs4950	0	0	0	1	1	0	0	1	1	1	0	1	0	0	0	0	1	1	1	1	0	0	0	0	1
ECs4951	0	0	0	1	1	0	0	1	1	1	0	1	0	0	0	0	1	1	1	1	0	0	0	0	1
ECs4952	0	0	0	1	1	0	0	1	0	0	0	0	0	0	0	0	1	1	1	0	0	0	0	0	1
ECs4953	0	0	0	1	1	0	0	1	0.5	0	0	1	0	0	0	0	1	1	1	1	0	0	0	0	1
ECs4954	0	0	0	1	1	0	0	1	1	0	0	1	0	0	0	0	1	1	1	1	0	0	0	0	1
ECs4955	0	0	0	1	1	0	0	1	1	0	0	1	0	0	0	0	1	1	1	1	0	0	0	0	1
ECs4956	0	0	0	1	1	0	0	1	0	0	0	1	0	0	0	0	1	1	0.5	0	0	0	0	0	1
ECs4957	0	0	0	1	0	0	0	1	1	1	0	1	0	0	0	0	1	1	0.5	0	0	0	0	0	1
ECs4958	0	0	0	1	1	0	0	1	1	0.5	0	1	0	0	0	0	1	1	1	0	0	0	0	0	1
ECs4959	0	0	0	1	1	0	0	1	1	0	0	0	0	0	0	0	1	1	1	0	0	0	0	0	1
ECs4960	0	0	0	1	0	0	0	1	1	0	0	1	0	0	0	0	1	1	1	1	0	0	0	0	1
ECs4961	0	0	0	1	1	0	0	1	1	0	0	1	0	0	0	0	1	1	1	1	0	0	0	0	1
ECs4962	0	0	0	1	1	0	0	1	1	0	0	1	0	0	0	0	1	1	1	1	0	0	0	0	1
ECs4964	0	0	0	1	1	0	0	1	1	0	0	1	0	0	0	0	1	1	1	1	0	0	0	0	1
ECs4966	0	0	0	1	0	0	0	1	1	0	0	0	0	0	0	0	0	0	0	1	0	0	0	0	1
ECs4967	0	0	0	1	1	0	0	1	1	0	0	1	0	0	0	0	1	1	1	1	0	0	0	1	1
ECs4968	0	0	0	1	1	0	0	1	0	0	0	1	0	0	0	0	1	1	0	0	0	0	0	0	1
ECs4969	0	0	0	1	1	0	0	1	0	0	0	1	0	0	0	0	1	1	0.5	0	0	0	0	0	1
ECs4970	0	0	0	1	1	0	0	1	1	1	0	1	0	0	0	0	1	1	1	0	0	0	0	0	1
ECs4971	0	0	0	1	1	0	0	1	0.5	0	0	1	0	0	0	0	1	1	1	0.5	0	0	0	0	1
ECs4972	0	0	0	1	0	0	0	1	1	0	0	0.5	0	0	0	0	1	1	1	0	0	0	0	0	1
ECs4973	0	0	0	1	0.5	0	0	1	0	0	0	1	0	0	0	0	1	1	0	1	0	0	0	0	1
ECs4974	0	0	0	1	1	0	0	1	0	0	0	1	0	0	0	0	1	1	1	0	0	0	0	0	1
ECs4975	0	0	0	1	1	0	0	1	0.5	0	0	1	0	0	0	0	1	1	1	1	0	0	0	0	1
ECs4976	0	0	0	1	1	0	0	1	1	0	0	1	0	0	0	0	1	1	1	1	0	0	0	0	1
ECs4977	0	0	0	1	1	0	0	1	1	0	0	1	0	0	0	0	1	1	1	1	0	0	0	0	1
ECs4978	0	0	0	1	1	0	0	1	1	0	0	1	0	0	0	0	1	1	1	1	0	0	0	0	1
ECs4979	0	0	0	1	1	0	0	1	1	0	0	1	0	0	0	0	1	1	1	1	0	0	0	0	1
ECs4980	0	0	0	1	1	0	0	1	1	0	0	1	0	0	0	0	1	1	1	0	0	0	0	0	1
ECs4981	0	0	0	1	1	0	0	1	1	0	0	1	0	0	0	0	1	1	1	0.5	0	0	0	0	1
ECs4982	0	0	0	1	1	0	0	1	1	0	0	1	0	0	0	0	1	1	1	0.5	0	0	0	0	1
ECs4983	0	0	0	1	1	0	0	1	1	0	0	1	0	0	0	0	1	1	1	0.5	0	0	0	0	1
ECs4984	0	0	0	1	1	0	0	1	1	0	0	1	0	0	0	0	1	1	1	1	0	0	0	0	1
ECs4985	0	0	0	1	1	0	0	1	1	0	0	0.5	0	0	0	0	1	1	1	1	0	0	0	0	1
ECs4986	0	0	0	1	1	0	0	1	1	0	0	1	0	0	0	0	1	1	1	1	0	0	0	0	1
ECs4987	0	0	0	1	1	0	0	1	1	0	0	1	0	0	0	0	1	1	1	0.5	0	0	0	0	1
ECs4988	0	0	0	1	1	0	0	1	1	0	0	1	0	0	0	0	1	1	1	1	0	0	0	0	1
ECs4989	0	0	0	1	1	0	0	1	1	0	0	1	0	0	0	0	1	1	1	1	0	0	0	0	1
ECs4990	0	0	0	1	1	0	0	1	1	0	0	1	0	0	0	0	1	1	1	1	0	0	0	0	1
ECs4991	0	0	0	1	1	0	0	1	1	0	0	1	0	0	0	0	1	1	0.5	0	0	0	0	0	1
ECs4992	0	0	0	1	1	0	0	1	1	0	0	1	0	0	0	0	1	1	1	0	0	0	0	0	1
ECs4993	0	0	0	1	1	0	0	1	1	0	0	1	0	0	0	0	1	1	1	1	0	0	0	0	1
ECs4994	0	0	0	1	1	0	0	1	0	0	0	1	0	0	0	0	1	1	1	0	0	0	0	0	1
ECs4995	0	0	0	1	1	0	0	1	1	0	0	1	0	0	0	0	1	1	1	0	0	0	0	0	1
ECs4996	0	0	0	1	1	0	0	1	1	0	0	1	0	0	0	0	1	1	1	1	0	0	0	0	1
ECs4998	0	0	0	1	1	0	0	1	1	0	0	1	0	0	0	0	1	1	1	1	0	0	0	0	1

## Sheet: SpLE1
ECs	DEC9f	DEC10e	F5863	97-3250	413/89-1	DA-22	03EN296	CB7505	DEC8c	DEC8d	C408	BCL71	ML178190	W29104	EK34	EK35	RW2030	RW1302	666/89	05482	EK36	EK37	RDEC-1	97-3256	02-3751
ECs1301	0	1	1	1	1	1	1	0.5	1	0.5	1	1	1	1	1	1	1	1	1	1	1	1	1	1	1
ECs1302	0	1	1	1	1	1	1	1	1	0	1	1	1	1	1	1	1	1	1	1	1	1	1	0	1
ECs1303	0	1	1	1	1	1	1	1	1	0	1	1	1	1	1	1	1	1	1	1	1	1	1	0	1
ECs1304	0	1	1	1	1	1	1	1	0.5	0	1	1	1	1	1	1	1	1	1	1	1	1	1	0	1
ECs1305	0	0.5	1	1	1	1	1	1	1	0.5	1	1	1	1	1	1	0	0.5	0.5	1	1	1	0.5	0	1
ECs1311	0	1	1	1	1	1	1	1	1	1	0	0	0	0	0	0	1	1	1	1	1	1	0	0	1
ECs1314	0	0.5	1	1	1	1	1	1	0	0	1	1	1	1	1	1	0.5	0.5	0.5	1	1	1	0	0	1
ECs1315	0	1	1	1	1	1	1	1	1	0	1	1	1	1	1	1	1	1	1	1	1	1	0	0	1
ECs1316	0	1	1	1	1	1	1	1	1	0	1	1	1	1	1	1	1	1	1	1	1	1	1	0	1
ECs1317	0	1	1	1	1	1	1	1	1	0	1	1	1	1	1	1	1	1	1	1	1	1	1	0	1
ECs1319	0	1	1	1	1	1	1	1	1	0.5	1	1	1	1	1	1	1	1	1	1	1	1	1	0	1
ECs1320	0	1	1	1	1	1	1	1	1	0	1	1	1	1	1	1	1	1	1	1	1	1	1	0	1
ureD	0	1	1	1	1	1	1	1	1	0	1	1	1	1	1	1	1	1	1	1	1	1	1	0	1
ureA	0	1	1	1	1	1	1	1	1	0.5	1	1	1	1	1	1	1	1	1	1	1	1	1	0	1
ureC	0	1	1	1	1	1	1	1	1	1	1	1	1	1	1	1	1	1	1	1	1	1	1	0	1
ureE	0	1	1	1	1	1	1	1	1	0	1	1	1	1	1	1	1	1	1	1	1	1	1	0	1
ureG	0	1	1	1	1	1	1	1	1	0	1	1	1	1	1	1	1	1	1	1	1	1	1	0	1
ECs1328	0	1	1	1	1	1	1	1	1	0	1	1	1	1	1	1	1	1	1	1	1	1	0.5	0	1
ECs1332	0	1	1	1	1	1	1	1	1	0	1	1	1	1	1	1	1	1	1	1	1	1	1	0	1
ECs1333	0	1	1	1	1	1	1	1	1	0.5	1	1	1	1	1	1	1	1	1	1	1	1	1	0	1
ECs1334	0	1	1	1	1	1	1	0	1	0	1	1	1	1	1	1	1	1	1	1	1	1	1	0	1
ECs1335	0	0	0	0	0	0	0	0.5	0	0	1	1	1	1	1	1	0	0	0	0	0	0	1	0	0
ECs1337	1	1	1	1	0.5	1	1	1	1	0	1	1	1	0.5	1	0.5	1	1	1	1	1	1	1	0	1
ECs1338	1	1	1	1	1	1	1	1	1	0.5	1	1	1	1	1	1	1	1	1	1	1	1	1	0	1
ECs1339	1	1	1	1	1	1	1	1	1	1	1	1	1	1	1	1	1	1	1	1	1	1	1	0	1
ECs1340	0	1	1	1	1	1	1	1	1	0	1	1	1	1	1	1	1	1	1	1	1	1	1	0	1
ECs1342	0	1	1	1	1	1	1	1	1	0	1	1	1	1	1	1	1	1	1	1	1	1	1	0	1
terW	0	1	1	1	1	1	1	1	0	0	1	1	1	1	1	1	1	1	1	1	1	1	1	0	1
ECs1344	0	1	1	1	1	1	1	0	0.5	0	1	1	1	1	1	1	1	1	1	1	1	1	1	0	0.5
ECs1345	0.5	1	1	1	1	1	1	0.5	1	0	1	1	1	1	1	1	1	1	1	1	1	1	1	0	1
ECs1349	0	1	1	1	1	1	1	1	1	0	1	1	1	1	1	1	1	1	1	1	1	1	1	0	1
ECs1350	0	1	1	1	1	1	1	1	1	0	1	1	1	1	1	1	1	1	1	1	1	1	1	0	1
terZ	0	1	1	1	1	1	1	1	1	0	1	1	1	1	1	1	1	1	1	1	1	1	1	0	1
terA	0	1	1	1	1	1	1	1	1	0	1	1	1	1	1	1	1	1	1	1	1	1	1	0	1
terD	0	1	1	1	1	1	1	0.5	0.5	0	1	1	1	1	1	1	1	1	1	1	1	1	1	0	0.5
terE	0	1	1	1	1	1	1	1	1	0.5	1	1	1	1	1	1	1	1	1	1	1	1	1	0	1
terF	0	1	1	1	1	1	1	1	1	0	1	1	1	1	1	1	1	1	1	1	1	1	1	0	1
ECs1359	0	1	1	1	1	1	1	1	1	0	1	1	1	1	1	1	1	1	1	1	1	1	1	0	1
Iha	0	1	1	1	1	1	1	1	1	0.5	1	1	1	1	1	1	1	1	1	1	1	1	1	0.5	1
ECs1365	0	1	1	1	1	1	1	1	1	0	1	1	1	0.5	1	0	1	1	1	1	1	1	1	0	1
ECs1366	0	1	1	1	1	1	1	1	1	0.5	1	1	1	1	1	1	1	1	1	1	1	1	1	0	1
ECs1370	0	1	1	1	1	1	1	1	1	0	1	1	1	1	1	1	1	1	1	1	1	1	1	0	1
ECs1372	1	1	1	1	1	1	1	1	1	1	1	1	1	1	1	1	1	1	1	1	1	1	1	0	1
InsA	1	1	1	1	1	1	1	1	1	1	1	1	1	1	1	1	1	1	1	1	1	1	1	0	1
ECs1375	0	1	1	1	1	1	1	1	1	0	1	1	1	1	1	1	1	1	0	1	1	1	1	0	1
ECs1376	0	1	1	1	1	1	1	1	1	0.5	1	1	1	1	1	1	1	1	0.5	1	1	1	1	0	1
ECs1377	0	1	1	1	1	1	1	1	1	0.5	1	1	1	1	1	1	1	1	0	1	1	1	1	0	1
ECs1378	0	1	1	1	1	1	1	1	1	0	1	1	1	1	1	1	1	1	0	1	1	1	1	0	1
ECs1381	0	0	0.5	0	0	1	0.5	0	0.5	0	1	1	1	1	1	1	0	0	0	0	0	0	0	0	0
ECs1382	0	1	1	1	1	1	1	1	1	1	1	1	1	1	1	1	1	1	1	1	1	1	1	0	1
ECs1384	0	1	1	1	1	1	1	1	1	0	1	1	1	1	1	1	1	1	1	1	1	1	1	0	1
ECs1386	0	1	1	1	1	1	1	0	1	0	1	1	1	1	1	1	1	1	1	1	1	1	1	1	1
ECs1387	0	1	1	1	1	1	1	1	1	0	1	1	1	1	1	1	1	1	1	1	1	1	1	0	1
ECs1388	0	1	1	1	1	1	1	1	1	0	1	0	1	1	0	1	1	1	1	1	1	1	1	0	1
ECs1389	0	1	1	1	1	1	1	1	1	0	1	0	1	1	0	1	0.5	1	1	1	1	1	1	0	1
ECs1390	0	1	1	1	1	1	1	1	1	0	1	0	1	1	0	1	1	1	1	1	1	1	1	0	1
ECs1391	0	1	1	1	1	1	1	1	1	0	1	0	1	1	0	1	1	1	1	1	1	1	1	0	1
ECs1392	0	1	1	1	0	1	1	0	1	0	1	1	1	1	1	1	0	0.5	0.5	0.5	1	0.5	0	0	1
ECs1393	1	1	1	1	1	1	1	1	1	1	1	1	1	1	1	1	1	1	1	1	1	1	1	0	1
ECs1394	1	1	1	1	1	1	1	1	1	0	0	1	0	0	0	0	1	1	1	1	1	1	1	0	1
ECs1395	1	1	1	1	1	1	1	1	1	1	0	1	0	0	0	0	1	1	1	1	1	1	1	0	1
AidA-I	1	1	1	1	1	1	1	1	1	1	0	0	0	0	0	0	1	1	1	1	1	1	1	0	1
ECs1397	0	1	1	1	1	1	1	1	1	1	0	0	0	0	0	0	1	1	1	1	1	1	1	0	1
ECs1398	0	0	0	0	0	0	0.5	1	0	0	0	0	0	0	0	0	0	0	1	0	0	0	0	0	0
ECs1400	0	1	1	1	1	1	1	1	1	1	1	1	1	1	1	1	1	1	1	1	1	1	0	0	1
ECs1401	1	1	1	1	1	1	1	1	1	1	1	1	1	1	1	1	1	1	1	1	1	1	1	0.5	1
ECs1402	1	1	1	1	1	1	1	1	1	1	1	1	1	1	1	1	1	1	1	1	1	1	1	1	1
ECs1403	1	1	1	1	1	1	1	1	1	1	1	1	1	1	0	1	1	1	1	1	1	1	1	1	1
ECs1407	1	1	0.5	1	1	0.5	1	1	0.5	1	1	1	0	0	0	0	1	1	1	1	1	1	1	0	1
ECs1408	1	1	1	1	1	1	1	1	1	1	1	1	1	1	1	1	1	1	1	1	1	1	1	1	1
ECs1409	1	1	1	1	1	1	1	1	1	1	1	1	1	1	1	1	1	1	1	1	1	1	1	1	1
