# Supplementary material for: Genomic diversity of pathogenic Escherichia coli of the EHEC 2 clonal complex
Source: BMC Genomics. 2009 Jul 3;10:296. doi: 10.1186/1471-2164-10-296 (PMC2713265; doi:10.1186/1471-2164-10-296)
Supplement: Additional file 3 — Distribution of 49 non-LEE effector genes in EHEC 2. Conserved genes have a value of 1, divergent/absent genes have a value of 0 and genes that have a value of 0.5 were inferred as conserved after the GACK cutoff was relaxed by 20%. [file 1471-2164-10-296-S3.xls]

## Sheet: Sheet1
Non-LEE effectors
ECs#	Gene	Sakai prophage (Sp), Sakai prophage-like element (SpLE)	DEC9f	DEC10e	F5863	97-3250	413/89-1	DA-22	03-ST-296	CB7505	DEC8c	DEC8d	C408	BCL71	ML178190	W29104	EK34	EK35	RW2030	RW1302	666/89	05482	EK36	EK37	RDEC-1	97-3256	02-3751
ECs0025	EspX1		1	1	1	1	1	1	1	1	0.5	1	1	1	0.5	1	1	1	1	1	1	1	1	1	1	1	1
ECs0061	EspY1		0	0	0	0	0	0	0	0	0	0	0	0	0	0	0	0	0	0	0	0	0	0	0	1	0
ECs0073	EspY2		0	0	1	1	0	1	0	1	0	1	0	0	0	0	1	0.5	1	0	0	1	0	1	0	1	0
ECs0472	EspY3		1	1	1	1	1	1	1	1	1	1	1	1	1	1	1	1	1	1	1	1	1	1	1	0	1
ECs0846	NleB2-1	Sp3	0	0	0	0	0	0	0	0	0	0	0	0	0	0	0	0	0	0	0	0	0	0	0	0	0
ECs0847	NleC	Sp3	1	1	1	0	1	1	1	0	1	0	1	1	1	1	1	1	1	1	1	1	1	1	1	1	1
ECs0848	NleH1-1	Sp3	1	1	1	1	1	1	1	0	1	0.5	1	1	1	1	1	0.5	1	0.5	1	1	1	1	1	1	1
ECs0850	NleD	Sp3	0	0	0	0	0	0	0	0	0	0	0	0	0	0	0	0	0	0	0	0	0	0	0	1	0
ECs0876	EspX2		0	0	0	0	0	0	0	0	0	0	0	0	0	0	0	0	0	0	0	0	0	0	0	1	0
ECs1127	EspV'	Sp4	0	1	0	1	1	1	1	0	0	0	1	1	1	1	1	1	0	0	0	0	0	0	1	0	1
ECs1560	EspX7	Sp6	0.5	1	1	1	1	1	1	1	1	1	1	1	1	1	1	1	1	1	1	1	1	1	1	0	0
ECs1561	EspN	Sp6	0.5	0	0	0.5	1	0	0.5	0	0	0	0	0.5	0.5	0.5	0	1	1	0	0.5	1	0	0.5	0	0	1
ECs1567	EspO1-1	Sp6	0	1	0	0	0.5	0	0	0	0	0	1	1	1	1	1	1	1	0	0.5	0	0	0	0	0	0
ECs1568	EspK	Sp6	0	1	1	1	1	1	1	1	1	1	1	1	1	1	1	1	1	1	1	1	1	1	0	1	1
ECs1812	NleA	Sp9	1	1	1	1	1	1	1	1	1	1	1	1	1	1	1	1	1	1	1	1	1	1	1	1	1
ECs1814	NleH1-2	Sp9	0	1	1	1	1	1	1	0	1	0	0	0	1	1	0	1	1	1	1	1	1	1	0	0	1
ECs1821	EspO1-2	Sp9	0	1	1	1	0	1	1	1	1	0	1	1	1	1	1	1	0	0	0	1	1	1	1	0	1
ECs1824	NleG	Sp9	1	1	1	1	1	1	1	0	1	0	1	1	1	1	1	1	1	1	1	1	1	1	1	0	1
ECs1825	EspM1	Sp9	1	1	1	1	1	1	1	0	1	1	1	1	1	1	1	1	1	1	1	1	1	1	1	0	1
ECs1994	NleG2-2	Sp10	0	1	1	1	1	1	1	1	1	1	1	1	1	1	1	0.5	1	1	1	1	1	1	1	1	1
ECs1995	NleG6-1	Sp10	1	1	1	1	1	1	1	1	1	1	1	1	1	1	1	1	0	1	1	1	1	1	1	0	1
ECs1996	NleG5-1	Sp10	0	1	1	1	1	1	1	1	1	1	1	1	1	1	1	1	0	1	1	1	1	1	0	0	1
ECs2073	EspR1		1	1	1	1	1	1	1	1	0	1	1	1	1	1	1	1	1	1	1	0.5	1	1	1	1	1
ECs2074	EspR2'		0	0	0	0	0	0	0	1	0	0	0	0	0	0	0	0	0	0	0	0	0	0	0	1	0
ECs2154	NleG5-2	Sp11	0	1	1	1	1	1	0	1	0.5	0	0.5	0	1	0.5	1	0	0.5	1	1	1	1	1	0	0	1
ECs2155	NleG6-2	Sp11	0	1	1	1	1	1	0	1	1	0	1	1	1	1	1	1	0	1	1	1	1	1	1	0	1
ECs2156	NleG2-3	Sp11	0	1	1	1	1	1	1	1	1	1	1	1	1	1	1	1	0	1	1	1	1	1	0	0	1
ECs2226	NleG7'	Sp12	0	0	0	0	0	0	0	0	0	0	0	0	0	0	0	0	0	0	0	0	0	0	0	0	0
ECs2227	NleG3'	Sp12	0	0	1	0	0	0	0	1	1	0	0.5	1	0	0	0	0.5	0	0	1	0	0	0.5	0	1	0
ECs2229	NleG2-4	Sp12	1	1	1	1	1	1	0	1	1	1	0	0	0	0	0	0	1	1	1	1	1	1	1	1	1
ECs2427	EspL1		1	1	1	1	1	1	1	1	1	1	1	1	1	1	1	1	1	1	1	1	1	1	1	1	1
ECs2714	EspJ	Sp14	0.5	0	0	0	0	0	0	1	1	1	0	0.5	0	0	0	0	1	0	0.5	0	0	0	0	1	1
ECs2715	TccP(EspFu)	Sp14	0	0	0	0	0	0	0	1	0	1	0	0	0	0	0	0	0	0	0	0	0	0	0	0	0
ECs3485	EspM2	Sp14	1	1	1	1	1	1	0	1	1	1	1	1	1	1	1	0	1	1	1	1	1	1	1	1	1
ECs3486	NleG8-2	Sp17	0	1	1	0.5	1	1	0	1	1	1	1	1	1	1	1	1	1	1	1	1	1	1	1	1	1
ECs3487	EspW	Sp17	1	1	1	1	1	1	0	1	1	1	1	1	1	1	1	1	1	1	1	1	1	1	1	1	1
ECs3488/9	NleG6-3'	Sp17	0	0	0	0	0	0	0	0	0	0	1	1	1	1	1	1	0	0	0	0	0	0	0	0	0
ECs3855	EspL2	SpLE3	0	1	1	1	0	1	1	0	1	0	1	1	1	1	1	1	1	1	1	1	1	1	0	0	1
ECs3857	NleB1	SpLE3	1	1	1	1	1	1	1	0	1	0	1	1	1	1	1	1	1	1	1	1	1	1	1	0	0
ECs3858	NleE	SpLE3	1	1	1	1	1	1	1	1	1	0	1	1	1	1	1	1	1	1	1	1	1	1	1	0	1
ECs4642	EspL3'		0	0	0	0	0	0	0	0	0	0	0	0	0	0	0	0	0	0	0	0	0	0	0	1	0
ECs4653	EspY4		0	0	0	0	0	0	0	0	0	0	0	0	0	0	0	0	0	0	0	0	0	0	0	0	0
ECs4654	EspX3'		0	0	0	0	0	0	0	0	0	0	0	0	0	0	0	0	0	0	0	0	0	0	0	1	0
ECs4657	EspY5'		1	0	0	1	0	0	0	0.5	1	0	1	1	1	1	0	1	1	1	1	1	1	1	1	0	1
ECs4935	EspL4		0	0	0	0	0	0	0	0	0	0	0	0	0	0	0	0	0	0	0	0	0	0	0	0	0
ECs5021	EspX4		1	1	1	0	1	1	0	1	1	1	1	1	0	0	1	0	1	1	1	0.5	1	1	1	1	1
ECs5048	EspX5		1	1	1	1	1	1	1	1	1	1	1	1	1	1	1	1	1	1	1	1	1	1	1	1	1
ECs5295	EspX6		1	1	1	1	1	1	1	1	1	1	1	1	1	1	1	1	1	1	1	1	1	1	1	0	1
