# Supplementary material for: Genomic diversity of pathogenic Escherichia coli of the EHEC 2 clonal complex
Source: BMC Genomics. 2009 Jul 3;10:296. doi: 10.1186/1471-2164-10-296 (PMC2713265; doi:10.1186/1471-2164-10-296)
Supplement: Additional file 4 — Distribution of K-12-specific genes in EHEC 2. Conserved genes have a value of 1 and divergent/absent genes have a value of 0. [file 1471-2164-10-296-S4.xls]

## Sheet: Sheet1
order	gene #	conserved	singleton	DEC10e	RW2030	RW1302	EK36	413/89-1	666/89	DEC 8c	CB 7505	DEC 8d	5482	EK37	F5863	DA-22	97-3250	03-ST-296	DEC 9f	C408	BCL71	ML178190	W29104	EK34	EK35	total	Identity	K12 prophage	KpLE- K12 prophage-like element
0	probe total			190	189	193	194	197	197	204	174	174	203	206	194	189	211	205	214	181	188	185	191	175	192
1	b0016			1	1	0	0	1	0	0	0	0	1	1	1	1	1	1	0	0	1	0	1	1	1	13	m-k		0
2	b0017			1	1	1	1	1	1	0	1	0	1	1	1	1	1	1	1	1	1	1	1	1	1	20	m-k		0
3	b0070	x		1	1	1	1	1	1	1	1	1	1	1	1	1	1	1	1	1	1	1	1	1	1	22	k		0
4	b0135	x		0	0	0	0	0	0	0	0	0	0	0	0	0	0	0	0	0	0	0	0	0	0	0	k		0
5	b0136	x		0	0	0	0	0	0	0	0	0	0	0	0	0	0	0	0	0	0	0	0	0	0	0	k		0
6	b0137		x	1	1	1	1	1	1	1	1	1	1	1	1	0	1	1	1	1	1	1	1	1	1	21	k		0
7	b0138	x		1	1	1	1	1	1	1	1	1	1	1	1	1	1	1	1	1	1	1	1	1	1	22	k		0
8	b0139	x		1	1	1	1	1	1	1	1	1	1	1	1	1	1	1	1	1	1	1	1	1	1	22	k		0
9	b0140	x		1	1	1	1	1	1	1	1	1	1	1	1	1	1	1	1	1	1	1	1	1	1	22	k		0
10	b0141	x		1	1	1	1	1	1	1	1	1	1	1	1	1	1	1	1	1	1	1	1	1	1	22	k		0
11	b0164	x		1	1	1	1	1	1	1	1	1	1	1	1	1	1	1	1	1	1	1	1	1	1	22	k		0
12	b0165	x		1	1	1	1	1	1	1	1	1	1	1	1	1	1	1	1	1	1	1	1	1	1	22	k		0
13	b0218			0	1	1	1	1	1	1	1	1	1	1	1	0	1	1	1	1	0	0	1	0	1	17	k		0
14	b0245	x		0	0	0	0	0	0	0	0	0	0	0	0	0	0	0	0	0	0	0	0	0	0	0	k	CP4-6	0
15	b0246	x		0	0	0	0	0	0	0	0	0	0	0	0	0	0	0	0	0	0	0	0	0	0	0	k	CP4-6	0
16	b0248	x		0	0	0	0	0	0	0	0	0	0	0	0	0	0	0	0	0	0	0	0	0	0	0	k	CP4-6	0
17	b0249			1	1	1	1	1	1	0	0	0	1	1	1	1	1	1	1	0	0	1	0	0	1	15	m-k	CP4-6	0
18	b0250	x		0	0	0	0	0	0	0	0	0	0	0	0	0	0	0	0	0	0	0	0	0	0	0	k	CP4-6	0
19	b0251			1	1	0	0	1	1	0	0	0	1	1	1	1	1	1	1	1	1	1	1	1	1	17	m-k	CP4-6	0
20	b0252	x		0	0	0	0	0	0	0	0	0	0	0	0	0	0	0	0	0	0	0	0	0	0	0	k	CP4-6	0
21	b0253	x		0	0	0	0	0	0	0	0	0	0	0	0	0	0	0	0	0	0	0	0	0	0	0	k	CP4-6	0
22	b0254	x		0	0	0	0	0	0	0	0	0	0	0	0	0	0	0	0	0	0	0	0	0	0	0	k	CP4-6	0
23	b0256			0	0	0	0	0	0	1	0	0	0	0	0	0	0	0	1	0	0	0	0	0	0	2	m-k	CP4-6	0
24	b0257			1	1	1	1	1	1	1	1	1	1	1	0	0	1	1	1	0	0	0	0	0	0	14	k	CP4-6	0
25	b0258		x	0	0	0	0	0	0	1	0	0	0	0	0	0	0	0	0	0	0	0	0	0	0	1	k	CP4-6	0
26	b0259			0	0	0	0	0	1	1	0	0	1	1	1	1	1	0	1	0	0	0	0	0	0	8	m-k		0
27	b0260	x		0	0	0	0	0	0	0	0	0	0	0	0	0	0	0	0	0	0	0	0	0	0	0	k	CP4-6	0
28	b0261	x		0	0	0	0	0	0	0	0	0	0	0	0	0	0	0	0	0	0	0	0	0	0	0	k	CP4-6	0
29	b0266	x		0	0	0	0	0	0	0	0	0	0	0	0	0	0	0	0	0	0	0	0	0	0	0	k	CP4-6	0
30	b0267	x		0	0	0	0	0	0	0	0	0	0	0	0	0	0	0	0	0	0	0	0	0	0	0	k	CP4-6	0
31	b0268			0	0	0	0	0	0	0	1	0	0	0	0	0	0	0	0	1	0	0	0	0	0	2	k	CP4-6	0
32	b0269			0	0	0	0	0	0	1	1	0	0	1	0	0	0	0	0	0	0	0	0	0	0	3	k	CP4-6	0
33	b0270	x		0	0	0	0	0	0	0	0	0	0	0	0	0	0	0	0	0	0	0	0	0	0	0	k	CP4-6	0
34	b0271	x		0	0	0	0	0	0	0	0	0	0	0	0	0	0	0	0	0	0	0	0	0	0	0	k	CP4-6	0
35	b0272	x		0	0	0	0	0	0	0	0	0	0	0	0	0	0	0	0	0	0	0	0	0	0	0	k	CP4-6	0
36	b0273		x	0	0	0	0	1	0	0	0	0	0	0	0	0	0	0	0	0	0	0	0	0	0	1	k	CP4-6	0
37	b0276			0	0	0	0	0	0	1	1	0	0	0	0	0	0	0	0	0	0	0	0	0	0	2	k	CP4-6	0
38	b0277	x		0	0	0	0	0	0	0	0	0	0	0	0	0	0	0	0	0	0	0	0	0	0	0	k	CP4-6	0
39	b0278	x		0	0	0	0	0	0	0	0	0	0	0	0	0	0	0	0	0	0	0	0	0	0	0	k	CP4-6	0
40	b0279	x		0	0	0	0	0	0	0	0	0	0	0	0	0	0	0	0	0	0	0	0	0	0	0	k	CP4-6	0
41	b0280	x		0	0	0	0	0	0	0	0	0	0	0	0	0	0	0	0	0	0	0	0	0	0	0	k	CP4-6	0
42	b0281	x		0	0	0	0	0	0	0	0	0	0	0	0	0	0	0	0	0	0	0	0	0	0	0	k	CP4-6	0
43	b0298	x		1	1	1	1	1	1	1	1	1	1	1	1	1	1	1	1	1	1	1	1	1	1	22	m-k		0
44	b0299			1	1	1	1	1	1	1	1	1	1	1	1	1	1	1	1	1	1	1	1	0	0	20	m-k		0
45	b0332	x		0	0	0	0	0	0	0	0	0	0	0	0	0	0	0	0	0	0	0	0	0	0	0	m-k		0
46	b0358	x		1	1	1	1	1	1	1	1	1	1	1	1	1	1	1	1	1	1	1	1	1	1	22	k		0
47	b0359	x		1	1	1	1	1	1	1	1	1	1	1	1	1	1	1	1	1	1	1	1	1	1	22	k		0
48	b0360		x	1	1	1	1	1	1	1	0	1	1	1	1	1	1	1	1	1	1	1	1	1	1	21	m-k		2
49	b0362	x		1	1	1	1	1	1	1	1	1	1	1	1	1	1	1	1	1	1	1	1	1	1	22	k		0
50	b0363	x		1	1	1	1	1	1	1	1	1	1	1	1	1	1	1	1	1	1	1	1	1	1	22	k		0
51	b0364	x		1	1	1	1	1	1	1	1	1	1	1	1	1	1	1	1	1	1	1	1	1	1	22	k		0
52	b0370			0	0	0	0	0	0	1	1	1	0	1	1	0	1	0	0	0	0	0	1	0	0	7	k		0
53	b0372		x	1	1	1	1	1	1	1	1	1	1	1	1	1	1	1	1	1	1	1	1	0	1	21	m-k		0
54	b0373	x		1	1	1	1	1	1	1	1	1	1	1	1	1	1	1	1	1	1	1	1	1	1	22	m-k		0
55	b0498	x		0	0	0	0	0	0	0	0	0	0	0	0	0	0	0	0	0	0	0	0	0	0	0	k		0
56	b0537			1	1	1	1	1	1	1	1	1	1	1	1	1	1	1	1	0	0	0	0	0	0	16	k	DLP12	0
57	b0540	x		1	1	1	1	1	1	1	1	1	1	1	1	1	1	1	1	1	1	1	1	1	1	22	m-k		0
58	b0541		x	1	1	1	1	1	1	1	1	1	1	1	1	1	1	1	1	1	1	1	1	0	1	21	m-k		0
59	b0545			0	1	1	1	0	1	0	0	0	1	1	0	0	0	0	0	1	1	1	1	0	1	11	k	DLP12	0
60	b0546			0	1	1	1	0	1	0	0	0	1	1	0	0	0	0	0	1	1	1	1	1	1	12	k	DLP12	0
61	b0551			1	1	1	1	1	1	1	1	1	1	1	1	1	1	1	1	0	0	0	0	0	1	17	k	DLP12	0
62	b0552			0	0	0	0	1	1	0	0	0	1	1	1	1	1	1	1	0	1	1	1	1	1	14	m-k		0
63	b0553			1	1	1	1	1	1	1	1	1	1	1	1	1	1	1	1	0	0	0	0	0	0	16	k	DLP12	0
64	b0554			1	1	1	1	1	1	1	1	1	1	1	1	1	1	1	1	0	0	0	0	0	0	16	k	DLP12	0
65	b0558			0	0	0	0	0	0	0	0	0	0	0	0	0	1	1	1	0	0	0	0	0	0	3	m-k	DLP12	0
66	b0560			1	1	1	1	1	1	1	1	1	1	1	1	1	1	1	1	0	0	0	0	0	0	16	m-k	DLP12	0
67	b0564	x		0	0	0	0	0	0	0	0	0	0	0	0	0	0	0	0	0	0	0	0	0	0	0	k	DLP12	0
68	b0582			1	0	1	1	1	1	0	0	0	1	1	1	1	1	1	1	1	1	1	1	1	1	18	m-k		0
69	b0656	x		1	1	1	1	1	1	1	1	1	1	1	1	1	1	1	1	1	1	1	1	1	1	22	m-k		0
70	b0689	x		0	0	0	0	0	0	0	0	0	0	0	0	0	0	0	0	0	0	0	0	0	0	0	k		0
71	b0690	x		0	0	0	0	0	0	0	0	0	0	0	0	0	0	0	0	0	0	0	0	0	0	0	k		0
72	b0691	x		0	0	0	0	0	0	0	0	0	0	0	0	0	0	0	0	0	0	0	0	0	0	0	k		0
73	b0716			1	1	1	1	1	1	1	1	1	1	1	1	0	1	0	1	1	1	0	1	0	1	18	k		0
74	b0717	x		1	1	1	1	1	1	1	1	1	1	1	1	1	1	1	1	1	1	1	1	1	1	22	k		0
75	b0718			0	0	0	0	0	0	1	1	1	1	1	1	1	1	1	0	0	0	1	1	1	1	13	k		0
76	b0719	x		0	0	0	0	0	0	0	0	0	0	0	0	0	0	0	0	0	0	0	0	0	0	0	k		0
77	b0730	x		1	1	1	1	1	1	1	1	1	1	1	1	1	1	1	1	1	1	1	1	1	1	22	k		0
78	b0731	x		1	1	1	1	1	1	1	1	1	1	1	1	1	1	1	1	1	1	1	1	1	1	22	k		0
79	b0732	x		1	1	1	1	1	1	1	1	1	1	1	1	1	1	1	1	1	1	1	1	1	1	22	k		0
80	b0798	x		1	1	1	1	1	1	1	1	1	1	1	1	1	1	1	1	1	1	1	1	1	1	22	k		0
81	b0900	x		1	1	1	1	1	1	1	1	1	1	1	1	1	1	1	1	1	1	1	1	1	1	22	k		0
82	b0901	x		1	1	1	1	1	1	1	1	1	1	1	1	1	1	1	1	1	1	1	1	1	1	22	k		0
83	b1026		x	1	1	1	1	1	1	1	1	1	1	1	1	1	1	1	1	1	1	1	1	0	1	21	m-k		0
84	b1027	x		1	1	1	1	1	1	1	1	1	1	1	1	1	1	1	1	1	1	1	1	1	1	22	m-k		0
85	b1121			1	1	1	1	1	1	1	1	1	1	1	1	0	1	1	1	1	1	1	1	0	1	20	k		0
86	b1122	x		0	0	0	0	0	0	0	0	0	0	0	0	0	0	0	0	0	0	0	0	0	0	0	k		0
87	b1137	x		0	0	0	0	0	0	0	0	0	0	0	0	0	0	0	0	0	0	0	0	0	0	0	k	e14	0
88	b1138	x		0	0	0	0	0	0	0	0	0	0	0	0	0	0	0	0	0	0	0	0	0	0	0	k	e14	0
89	b1139	x		0	0	0	0	0	0	0	0	0	0	0	0	0	0	0	0	0	0	0	0	0	0	0	k	e14	0
90	b1140	x		0	0	0	0	0	0	0	0	0	0	0	0	0	0	0	0	0	0	0	0	0	0	0	k	e14	0
91	b1141	x		0	0	0	0	0	0	0	0	0	0	0	0	0	0	0	0	0	0	0	0	0	0	0	k	e14	0
92	b1142	x		0	0	0	0	0	0	0	0	0	0	0	0	0	0	0	0	0	0	0	0	0	0	0	k	e14	0
93	b1143	x		0	0	0	0	0	0	0	0	0	0	0	0	0	0	0	0	0	0	0	0	0	0	0	k	e14	0
94	b1144	x		0	0	0	0	0	0	0	0	0	0	0	0	0	0	0	0	0	0	0	0	0	0	0	k	e14	0
95	b1145			1	1	1	1	1	1	1	1	0	1	1	1	1	0	1	0	0	0	0	0	0	0	13	k	e14	0
96	b1146			1	1	1	1	1	1	1	1	0	1	1	1	0	0	1	0	0	0	0	0	0	0	12	k	e14	0
97	b1147			1	1	1	1	1	1	1	1	0	1	1	1	0	1	1	1	0	1	1	1	1	1	19	k	e14	0
98	b1148			0	0	0	0	0	0	0	0	0	0	0	0	0	1	0	1	0	1	0	0	1	1	5	k	e14	0
99	b1149			0	0	0	0	0	0	0	0	0	0	0	0	0	1	0	1	0	0	0	0	0	0	2	k	e14	0
100	b1150	x		0	0	0	0	0	0	0	0	0	0	0	0	0	0	0	0	0	0	0	0	0	0	0	k	e14	0
101	b1151			0	0	0	0	1	0	0	0	0	0	0	0	0	0	0	1	1	1	1	1	1	1	8	k	e14	0
102	b1152	x		0	0	0	0	0	0	0	0	0	0	0	0	0	0	0	0	0	0	0	0	0	0	0	k	e14	0
103	b1153		x	0	1	0	0	0	0	0	0	0	0	0	0	0	0	0	0	0	0	0	0	0	0	1	k	e14	0
104	b1154	x		0	0	0	0	0	0	0	0	0	0	0	0	0	0	0	0	0	0	0	0	0	0	0	k	e14	0
105	b1155	x		0	0	0	0	0	0	0	0	0	0	0	0	0	0	0	0	0	0	0	0	0	0	0	k	e14	0
106	b1156			0	0	0	1	0	0	0	0	0	0	1	0	0	0	0	0	0	0	0	0	0	0	2	k	e14	0
107	b1157	x		0	0	0	0	0	0	0	0	0	0	0	0	0	0	0	0	0	0	0	0	0	0	0	k	e14	0
108	b1159	x		0	0	0	0	0	0	0	0	0	0	0	0	0	0	0	0	0	0	0	0	0	0	0	k	e14	0
109	b1160			1	1	1	1	1	1	1	0	0	1	1	1	1	1	1	1	1	1	1	1	1	1	20	k		0
110	b1161	x		1	1	1	1	1	1	1	1	1	1	1	1	1	1	1	1	1	1	1	1	1	1	22	k		0
111	b1162	x		1	1	1	1	1	1	1	1	1	1	1	1	1	1	1	1	1	1	1	1	1	1	22	k		0
112	b1163	x		1	1	1	1	1	1	1	1	1	1	1	1	1	1	1	1	1	1	1	1	1	1	22	k		0
113	b1164	x		1	1	1	1	1	1	1	1	1	1	1	1	1	1	1	1	1	1	1	1	1	1	22	k		0
114	b1165	x		1	1	1	1	1	1	1	1	1	1	1	1	1	1	1	1	1	1	1	1	1	1	22	k		0
115	b1166	x		1	1	1	1	1	1	1	1	1	1	1	1	1	1	1	1	1	1	1	1	1	1	22	k		0
116	b1167	x		1	1	1	1	1	1	1	1	1	1	1	1	1	1	1	1	1	1	1	1	1	1	22	k		0
117	b1168	x		1	1	1	1	1	1	1	1	1	1	1	1	1	1	1	1	1	1	1	1	1	1	22	k		0
118	b1169	x		0	0	0	0	0	0	0	0	0	0	0	0	0	0	0	0	0	0	0	0	0	0	0	k		0
119	b1170	x		1	1	1	1	1	1	1	1	1	1	1	1	1	1	1	1	1	1	1	1	1	1	22	k		0
120	b1171		x	1	1	1	1	1	1	1	1	1	1	1	1	1	1	1	1	1	1	1	1	0	1	21	k		0
121	b1172	x		1	1	1	1	1	1	1	1	1	1	1	1	1	1	1	1	1	1	1	1	1	1	22	k		0
122	b1196	x		1	1	1	1	1	1	1	1	1	1	1	1	1	1	1	1	1	1	1	1	1	1	22	k		0
123	b1201	x		1	1	1	1	1	1	1	1	1	1	1	1	1	1	1	1	1	1	1	1	1	1	22	k		0
124	b1240			1	1	1	1	1	1	1	0	1	1	1	1	1	1	1	1	1	1	1	1	0	0	19	k		0
125	b1289	x		1	1	1	1	1	1	1	1	1	1	1	1	1	1	1	1	1	1	1	1	1	1	22	k		0
126	b1331			1	1	1	1	1	1	0	0	0	1	1	1	1	1	1	1	1	1	1	1	1	1	19	m-k		0
127	b1362			1	1	1	1	1	1	1	1	1	1	1	1	1	1	1	1	0	1	1	0	0	1	19	m-k	Rac	0
128	b1363	x		0	0	0	0	0	0	0	0	0	0	0	0	0	0	0	0	0	0	0	0	0	0	0	k	Rac	0
129	b1364	x		0	0	0	0	0	0	0	0	0	0	0	0	0	0	0	0	0	0	0	0	0	0	0	k	Rac	0
130	b1365	x		0	0	0	0	0	0	0	0	0	0	0	0	0	0	0	0	0	0	0	0	0	0	0	k	Rac	0
131	b1366	x		0	0	0	0	0	0	0	0	0	0	0	0	0	0	0	0	0	0	0	0	0	0	0	k	Rac	0
132	b1367	x		0	0	0	0	0	0	0	0	0	0	0	0	0	0	0	0	0	0	0	0	0	0	0	k	Rac	0
133	b1368	x		0	0	0	0	0	0	0	0	0	0	0	0	0	0	0	0	0	0	0	0	0	0	0	k	Rac	0
134	b1370	x		0	0	0	0	0	0	0	0	0	0	0	0	0	0	0	0	0	0	0	0	0	0	0	m-k	Rac	0
135	b1371	x		0	0	0	0	0	0	0	0	0	0	0	0	0	0	0	0	0	0	0	0	0	0	0	m-k	Rac	0
136	b1372			0	0	0	0	0	1	1	0	0	1	0	1	0	0	0	0	0	1	0	1	0	0	6	k	Rac	0
137	b1374	x		0	0	0	0	0	0	0	0	0	0	0	0	0	0	0	0	0	0	0	0	0	0	0	m-k	Rac	0
138	b1375	x		0	0	0	0	0	0	0	0	0	0	0	0	0	0	0	0	0	0	0	0	0	0	0	m-k	Rac	0
139	b1382		x	1	1	1	1	1	1	1	1	0	1	1	1	1	1	1	1	1	1	1	1	1	1	21	k		0
140	b1383	x		1	1	1	1	1	1	1	1	1	1	1	1	1	1	1	1	1	1	1	1	1	1	22	k		0
141	b1384	x		1	1	1	1	1	1	1	1	1	1	1	1	1	1	1	1	1	1	1	1	1	1	22	k		0
142	b1385	x		1	1	1	1	1	1	1	1	1	1	1	1	1	1	1	1	1	1	1	1	1	1	22	k		0
143	b1386	x		1	1	1	1	1	1	1	1	1	1	1	1	1	1	1	1	1	1	1	1	1	1	22	k		0
144	b1387	x		1	1	1	1	1	1	1	1	1	1	1	1	1	1	1	1	1	1	1	1	1	1	22	k		0
145	b1388	x		1	1	1	1	1	1	1	1	1	1	1	1	1	1	1	1	1	1	1	1	1	1	22	k		0
146	b1389	x		1	1	1	1	1	1	1	1	1	1	1	1	1	1	1	1	1	1	1	1	1	1	22	k		0
147	b1390	x		1	1	1	1	1	1	1	1	1	1	1	1	1	1	1	1	1	1	1	1	1	1	22	k		0
148	b1391	x		1	1	1	1	1	1	1	1	1	1	1	1	1	1	1	1	1	1	1	1	1	1	22	k		0
149	b1392	x		1	1	1	1	1	1	1	1	1	1	1	1	1	1	1	1	1	1	1	1	1	1	22	k		0
150	b1393		x	1	1	1	1	1	1	1	1	1	1	1	1	1	1	1	1	1	1	1	1	0	1	21	k		0
151	b1394	x		1	1	1	1	1	1	1	1	1	1	1	1	1	1	1	1	1	1	1	1	1	1	22	k		0
152	b1395	x		1	1	1	1	1	1	1	1	1	1	1	1	1	1	1	1	1	1	1	1	1	1	22	k		0
153	b1396	x		1	1	1	1	1	1	1	1	1	1	1	1	1	1	1	1	1	1	1	1	1	1	22	k		0
154	b1397	x		1	1	1	1	1	1	1	1	1	1	1	1	1	1	1	1	1	1	1	1	1	1	22	k		0
155	b1398	x		1	1	1	1	1	1	1	1	1	1	1	1	1	1	1	1	1	1	1	1	1	1	22	k		0
156	b1399	x		1	1	1	1	1	1	1	1	1	1	1	1	1	1	1	1	1	1	1	1	1	1	22	k		0
157	b1400	x		1	1	1	1	1	1	1	1	1	1	1	1	1	1	1	1	1	1	1	1	1	1	22	k		0
158	b1401			1	1	1	1	1	1	0	0	0	1	1	1	1	1	1	1	1	1	1	1	1	1	19	k		0
159	b1403	x		1	1	1	1	1	1	1	1	1	1	1	1	1	1	1	1	1	1	1	1	1	1	22	m-k		2
160	b1404			0	0	0	0	0	0	1	0	0	0	0	0	0	0	0	1	0	0	0	0	0	0	2	m-k		2
161	b1405	x		0	0	0	0	0	0	0	0	0	0	0	0	0	0	0	0	0	0	0	0	0	0	0	k		0
162	b1508	x		1	1	1	1	1	1	1	1	1	1	1	1	1	1	1	1	1	1	1	1	1	1	22	k		0
163	b1544	x		0	0	0	0	0	0	0	0	0	0	0	0	0	0	0	0	0	0	0	0	0	0	0	m-k	Qin	0
164	b1545	x		0	0	0	0	0	0	0	0	0	0	0	0	0	0	0	0	0	0	0	0	0	0	0	m-k	Qin	0
165	b1547	x		0	0	0	0	0	0	0	0	0	0	0	0	0	0	0	0	0	0	0	0	0	0	0	k	Qin	0
166	b1548			1	1	1	1	1	1	1	1	1	1	1	1	1	1	1	1	0	0	0	0	0	0	16	m-k	Qin	0
167	b1549	x		0	0	0	0	0	0	0	0	0	0	0	0	0	0	0	0	0	0	0	0	0	0	0	k	Qin	0
168	b1550			0	0	0	0	0	0	1	0	0	0	0	0	0	1	1	1	0	0	0	0	0	0	4	k	Qin	0
169	b1551			0	0	0	0	0	0	0	0	0	0	0	0	0	1	1	1	0	0	0	0	0	0	3	k	Qin	0
170	b1552	x		0	0	0	0	0	0	0	0	0	0	0	0	0	0	0	0	0	0	0	0	0	0	0	k	Qin	0
171	b1553			0	0	0	0	0	0	0	0	0	0	0	0	0	1	1	1	0	0	0	0	0	0	3	k	Qin	0
172	b1555	x		0	0	0	0	0	0	0	0	0	0	0	0	0	0	0	0	0	0	0	0	0	0	0	k	Qin	0
173	b1556	x		0	0	0	0	0	0	0	0	0	0	0	0	0	0	0	0	0	0	0	0	0	0	0	k	Qin	0
174	b1557	x		0	0	0	0	0	0	0	0	0	0	0	0	0	0	0	0	0	0	0	0	0	0	0	k	Qin	0
175	b1558			0	0	0	0	0	0	0	0	0	0	0	0	0	1	1	1	0	0	0	0	0	0	3	k	Qin	0
176	b1559	x		0	0	0	0	0	0	0	0	0	0	0	0	0	0	0	0	0	0	0	0	0	0	0	k	Qin	0
177	b1561			0	0	0	0	0	0	0	0	0	0	0	0	0	1	1	1	0	0	0	0	0	0	3	k	Qin	0
178	b1563	x		0	0	0	0	0	0	0	0	0	0	0	0	0	0	0	0	0	0	0	0	0	0	0	k	Qin	0
179	b1564			0	0	0	0	0	0	0	0	0	0	0	0	0	1	1	1	0	0	0	0	0	0	3	k	Qin	0
180	b1565	x		0	0	0	0	0	0	0	0	0	0	0	0	0	0	0	0	0	0	0	0	0	0	0	k	Qin	0
181	b1566			0	0	0	0	0	0	0	0	0	0	0	0	0	1	1	1	0	0	0	0	0	0	3	k	Qin	0
182	b1567			0	0	0	0	0	0	0	0	0	0	0	0	0	1	1	1	0	0	0	0	0	0	3	k	Qin	0
183	b1570			0	0	0	0	1	0	0	0	0	0	0	1	0	0	1	0	0	0	0	0	0	0	3	k	Qin	0
184	b1578			0	0	0	0	0	1	1	0	1	0	0	0	0	0	0	1	1	1	1	1	1	1	10	m-k		2
185	b1580		x	1	1	1	1	1	1	1	0	1	1	1	1	1	1	1	1	1	1	1	1	1	1	21	k		0
186	b1581	x		1	1	1	1	1	1	1	1	1	1	1	1	1	1	1	1	1	1	1	1	1	1	22	k		0
187	b1933	x		0	0	0	0	0	0	0	0	0	0	0	0	0	0	0	0	0	0	0	0	0	0	0	k		0
188	b1965	x		0	0	0	0	0	0	0	0	0	0	0	0	0	0	0	0	0	0	0	0	0	0	0	k		0
189	b1966	x		0	0	0	0	0	0	0	0	0	0	0	0	0	0	0	0	0	0	0	0	0	0	0	k		0
190	b1994			0	1	0	0	1	1	0	0	0	1	1	1	1	1	1	1	0	1	1	1	1	1	15	m-k	CP4-44	0
191	b1996			0	0	0	0	0	1	1	0	1	0	0	0	0	0	0	1	1	1	1	1	1	1	10	m-k		2
192	b1997	x		1	1	1	1	1	1	1	1	1	1	1	1	1	1	1	1	1	1	1	1	1	1	22	m-k	CP4-44	0
193	b2001			1	1	1	1	1	1	1	1	1	1	1	1	1	1	1	1	0	0	0	0	0	0	16	k	CP4-44	0
194	b2017	x		1	1	1	1	1	1	1	1	1	1	1	1	1	1	1	1	1	1	1	1	1	1	22	k		0
195	b2030			0	0	0	1	1	1	0	0	0	1	1	1	1	1	1	1	0	1	1	1	1	1	15	m-k		0
196	b2031	x		0	0	0	0	0	0	0	0	0	0	0	0	0	0	0	0	0	0	0	0	0	0	0	k		0
197	b2032	x		0	0	0	0	0	0	0	0	0	0	0	0	0	0	0	0	0	0	0	0	0	0	0	k		0
198	b2033	x		0	0	0	0	0	0	0	0	0	0	0	0	0	0	0	0	0	0	0	0	0	0	0	k		0
199	b2034	x		0	0	0	0	0	0	0	0	0	0	0	0	0	0	0	0	0	0	0	0	0	0	0	k		0
200	b2035	x		0	0	0	0	0	0	0	0	0	0	0	0	0	0	0	0	0	0	0	0	0	0	0	k		0
201	b2036	x		0	0	0	0	0	0	0	0	0	0	0	0	0	0	0	0	0	0	0	0	0	0	0	k		0
202	b2037	x		0	0	0	0	0	0	0	0	0	0	0	0	0	0	0	0	0	0	0	0	0	0	0	k		0
203	b2038	x		0	0	0	0	0	0	0	0	0	0	0	0	0	0	0	0	0	0	0	0	0	0	0	k		0
204	b2039	x		0	0	0	0	0	0	0	0	0	0	0	0	0	0	0	0	0	0	0	0	0	0	0	k		0
205	b2040			1	0	0	0	1	0	0	1	0	0	0	1	1	1	1	1	0	0	0	0	0	0	8	k		0
206	b2041	x		0	0	0	0	0	0	0	0	0	0	0	0	0	0	0	0	0	0	0	0	0	0	0	k		0
207	b2071	x		0	0	0	0	0	0	0	0	0	0	0	0	0	0	0	0	0	0	0	0	0	0	0	k		0
208	b2082			0	0	0	1	0	0	0	0	0	0	1	0	0	0	0	1	0	0	0	0	0	0	3	k		0
209	b2083			0	0	0	1	0	0	0	0	0	0	1	0	0	0	0	1	0	0	0	0	0	0	3	k		0
210	b2084	x		0	0	0	0	0	0	0	0	0	0	0	0	0	0	0	0	0	0	0	0	0	0	0	k		0
211	b2088	x		1	1	1	1	1	1	1	1	1	1	1	1	1	1	1	1	1	1	1	1	1	1	22	m-k		0
212	b2089			1	1	1	1	1	1	1	1	1	1	1	1	1	1	1	1	1	1	1	1	0	0	20	m-k		0
213	b2108	x		1	1	1	1	1	1	1	1	1	1	1	1	1	1	1	1	1	1	1	1	1	1	22	k		0
214	b2109			0	0	1	1	1	0	1	0	0	0	0	0	0	0	0	1	0	0	0	0	0	0	5	k		0
215	b2110			1	1	1	1	1	1	1	0	0	1	1	1	1	1	1	1	1	1	1	1	0	1	19	k		0
216	b2112	x		1	1	1	1	1	1	1	1	1	1	1	1	1	1	1	1	1	1	1	1	1	1	22	k		0
217	b2115	x		1	1	1	1	1	1	1	1	1	1	1	1	1	1	1	1	1	1	1	1	1	1	22	k		0
218	b2116		x	1	1	1	1	1	1	1	0	1	1	1	1	1	1	1	1	1	1	1	1	1	1	21	k		0
219	b2191	x		1	1	1	1	1	1	1	1	1	1	1	1	1	1	1	1	1	1	1	1	1	1	22	m-k		0
220	b2192		x	1	1	1	0	1	1	1	1	1	1	1	1	1	1	1	1	1	1	1	1	1	1	21	m-k		0
221	b2219	x		0	0	0	0	0	0	0	0	0	0	0	0	0	0	0	0	0	0	0	0	0	0	0	k		0
222	b2220	x		0	0	0	0	0	0	0	0	0	0	0	0	0	0	0	0	0	0	0	0	0	0	0	k		0
223	b2221	x		0	0	0	0	0	0	0	0	0	0	0	0	0	0	0	0	0	0	0	0	0	0	0	k		0
224	b2222	x		0	0	0	0	0	0	0	0	0	0	0	0	0	0	0	0	0	0	0	0	0	0	0	k		0
225	b2223	x		0	0	0	0	0	0	0	0	0	0	0	0	0	0	0	0	0	0	0	0	0	0	0	k		0
226	b2224	x		0	0	0	0	0	0	0	0	0	0	0	0	0	0	0	0	0	0	0	0	0	0	0	k		0
227	b2270	x		1	1	1	1	1	1	1	1	1	1	1	1	1	1	1	1	1	1	1	1	1	1	22	k		0
228	b2273	x		0	0	0	0	0	0	0	0	0	0	0	0	0	0	0	0	0	0	0	0	0	0	0	k		0
229	b2274	x		0	0	0	0	0	0	0	0	0	0	0	0	0	0	0	0	0	0	0	0	0	0	0	k		0
230	b2275			0	0	0	0	0	0	0	1	1	0	0	0	0	0	0	0	0	0	0	0	0	0	2	k		0
231	b2332	x		0	0	0	0	0	0	0	0	0	0	0	0	0	0	0	0	0	0	0	0	0	0	0	k		0
232	b2333	x		0	0	0	0	0	0	0	0	0	0	0	0	0	0	0	0	0	0	0	0	0	0	0	k		0
233	b2334	x		0	0	0	0	0	0	0	0	0	0	0	0	0	0	0	0	0	0	0	0	0	0	0	k		0
234	b2335	x		0	0	0	0	0	0	0	0	0	0	0	0	0	0	0	0	0	0	0	0	0	0	0	k		0
235	b2336	x		0	0	0	0	0	0	0	0	0	0	0	0	0	0	0	0	0	0	0	0	0	0	0	k		0
236	b2337		x	1	1	1	1	1	1	1	1	0	1	1	1	1	1	1	1	1	1	1	1	1	1	21	k		0
237	b2339			1	1	1	1	1	1	1	0	0	1	1	1	1	1	1	1	1	1	1	1	1	1	20	k		0
238	b2350	x		0	0	0	0	0	0	0	0	0	0	0	0	0	0	0	0	0	0	0	0	0	0	0	k		1
239	b2351	x		0	0	0	0	0	0	0	0	0	0	0	0	0	0	0	0	0	0	0	0	0	0	0	k		1
240	b2352	x		0	0	0	0	0	0	0	0	0	0	0	0	0	0	0	0	0	0	0	0	0	0	0	k		1
241	b2353	x		0	0	0	0	0	0	0	0	0	0	0	0	0	0	0	0	0	0	0	0	0	0	0	k		1
242	b2354	x		0	0	0	0	0	0	0	0	0	0	0	0	0	0	0	0	0	0	0	0	0	0	0	k		1
243	b2355	x		0	0	0	0	0	0	0	0	0	0	0	0	0	0	0	0	0	0	0	0	0	0	0	k		1
244	b2356			1	1	1	1	1	1	1	1	0	1	0	1	0	1	1	1	0	1	1	0	0	1	16	k		1
245	b2357			1	1	1	1	1	1	1	1	0	1	1	1	1	1	1	1	0	1	0	0	1	1	18	k		1
246	b2358			0	0	0	0	0	0	0	1	0	0	0	0	0	1	0	1	0	1	0	0	1	1	6	k		1
247	b2359			0	0	0	0	0	0	1	0	0	1	1	1	1	1	1	0	0	0	1	1	1	1	11	k		1
248	b2360			1	1	1	1	1	1	1	0	0	1	1	1	1	1	1	1	1	1	1	1	1	1	20	k		1
249	b2361			0	0	1	1	1	0	1	1	0	1	1	1	1	1	1	1	1	1	1	1	1	1	18	k		1
250	b2362	x		0	0	0	0	0	0	0	0	0	0	0	0	0	0	0	0	0	0	0	0	0	0	0	k		1
251	b2364	x		0	0	0	0	0	0	0	0	0	0	0	0	0	0	0	0	0	0	0	0	0	0	0	k		0
252	b2394	x		1	1	1	1	1	1	1	1	1	1	1	1	1	1	1	1	1	1	1	1	1	1	22	m-k		0
253	b2405		x	1	1	1	1	1	1	1	0	1	1	1	1	1	1	1	1	1	1	1	1	1	1	21	k		0
254	b2406	x		1	1	1	1	1	1	1	1	1	1	1	1	1	1	1	1	1	1	1	1	1	1	22	k		0
255	b2407	x		1	1	1	1	1	1	1	1	1	1	1	1	1	1	1	1	1	1	1	1	1	1	22	k		0
256	b2408		x	1	1	1	1	1	1	1	0	1	1	1	1	1	1	1	1	1	1	1	1	1	1	21	k		0
257	b2420	x		0	0	0	0	0	0	0	0	0	0	0	0	0	0	0	0	0	0	0	0	0	0	0	k		0
258	b2442	x		0	0	0	0	0	0	0	0	0	0	0	0	0	0	0	0	0	0	0	0	0	0	0	k	CP4-unnamed	0
259	b2443	x		0	0	0	0	0	0	0	0	0	0	0	0	0	0	0	0	0	0	0	0	0	0	0	k	CP4-unnamed	0
260	b2444	x		0	0	0	0	0	0	0	0	0	0	0	0	0	0	0	0	0	0	0	0	0	0	0	k	CP4-unnamed	0
261	b2445	x		0	0	0	0	0	0	0	0	0	0	0	0	0	0	0	0	0	0	0	0	0	0	0	k	CP4-unnamed	0
262	b2446	x		0	0	0	0	0	0	0	0	0	0	0	0	0	0	0	0	0	0	0	0	0	0	0	k	CP4-unnamed	0
263	b2447	x		0	0	0	0	0	0	0	0	0	0	0	0	0	0	0	0	0	0	0	0	0	0	0	k	CP4-unnamed	0
264	b2448	x		0	0	0	0	0	0	0	0	0	0	0	0	0	0	0	0	0	0	0	0	0	0	0	k	CP4-unnamed	0
265	b2449	x		0	0	0	0	0	0	0	0	0	0	0	0	0	0	0	0	0	0	0	0	0	0	0	k	CP4-unnamed	0
266	b2450	x		0	0	0	0	0	0	0	0	0	0	0	0	0	0	0	0	0	0	0	0	0	0	0	k	CP4-unnamed	0
267	b2622	x		0	0	0	0	0	0	0	0	0	0	0	0	0	0	0	0	0	0	0	0	0	0	0	k	CP4-57	0
268	b2623		x	0	0	0	0	0	0	0	0	1	0	0	0	0	0	0	0	0	0	0	0	0	0	1	k	CP4-57	0
269	b2624	x		0	0	0	0	0	0	0	0	0	0	0	0	0	0	0	0	0	0	0	0	0	0	0	k	CP4-57	0
270	b2625	x		0	0	0	0	0	0	0	0	0	0	0	0	0	0	0	0	0	0	0	0	0	0	0	m-k	CP4-57	0
271	b2626	x		0	0	0	0	0	0	0	0	0	0	0	0	0	0	0	0	0	0	0	0	0	0	0	k	CP4-57	0
272	b2627	x		0	0	0	0	0	0	0	0	0	0	0	0	0	0	0	0	0	0	0	0	0	0	0	k	CP4-57	0
273	b2628	x		0	0	0	0	0	0	0	0	0	0	0	0	0	0	0	0	0	0	0	0	0	0	0	k	CP4-57	0
274	b2629	x		0	0	0	0	0	0	0	0	0	0	0	0	0	0	0	0	0	0	0	0	0	0	0	k	CP4-57	0
275	b2630	x		0	0	0	0	0	0	0	0	0	0	0	0	0	0	0	0	0	0	0	0	0	0	0	k	CP4-57	0
276	b2631	x		0	0	0	0	0	0	0	0	0	0	0	0	0	0	0	0	0	0	0	0	0	0	0	k	CP4-57	0
277	b2632	x		0	0	0	0	0	0	0	0	0	0	0	0	0	0	0	0	0	0	0	0	0	0	0	k	CP4-57	0
278	b2633		x	0	0	0	0	0	0	0	0	1	0	0	0	0	0	0	0	0	0	0	0	0	0	1	k	CP4-57	0
279	b2634	x		0	0	0	0	0	0	0	0	0	0	0	0	0	0	0	0	0	0	0	0	0	0	0	k	CP4-57	0
280	b2635		x	0	0	0	0	0	0	1	0	0	0	0	0	0	0	0	0	0	0	0	0	0	0	1	k	CP4-57	0
281	b2636	x		0	0	0	0	0	0	0	0	0	0	0	0	0	0	0	0	0	0	0	0	0	0	0	m-k	CP4-57	0
282	b2637	x		0	0	0	0	0	0	0	0	0	0	0	0	0	0	0	0	0	0	0	0	0	0	0	k	CP4-57	0
283	b2638	x		0	0	0	0	0	0	0	0	0	0	0	0	0	0	0	0	0	0	0	0	0	0	0	k	CP4-57	0
284	b2639	x		0	0	0	0	0	0	0	0	0	0	0	0	0	0	0	0	0	0	0	0	0	0	0	k	CP4-57	0
285	b2640	x		0	0	0	0	0	0	0	0	0	0	0	0	0	0	0	0	0	0	0	0	0	0	0	k	CP4-57	0
286	b2641	x		0	0	0	0	0	0	0	0	0	0	0	0	0	0	0	0	0	0	0	0	0	0	0	k	CP4-57	0
287	b2642	x		0	0	0	0	0	0	0	0	0	0	0	0	0	0	0	0	0	0	0	0	0	0	0	k	CP4-57	0
288	b2643		x	0	0	0	0	0	0	1	0	0	0	0	0	0	0	0	0	0	0	0	0	0	0	1	k	CP4-57	0
289	b2644	x		0	0	0	0	0	0	0	0	0	0	0	0	0	0	0	0	0	0	0	0	0	0	0	k	CP4-57	0
290	b2645			1	1	1	1	1	1	0	1	0	1	0	0	0	0	0	1	1	1	0	0	0	0	11	k	CP4-57	0
291	b2646	x		0	0	0	0	0	0	0	0	0	0	0	0	0	0	0	0	0	0	0	0	0	0	0	k	CP4-57	0
292	b2735			1	1	1	1	1	1	1	0	0	1	1	1	1	1	1	1	1	1	1	1	0	1	19	k		0
293	b2736	x		0	0	0	0	0	0	0	0	0	0	0	0	0	0	0	0	0	0	0	0	0	0	0	k		0
294	b2737	x		1	1	1	1	1	1	1	1	1	1	1	1	1	1	1	1	1	1	1	1	1	1	22	k		0
295	b2738	x		1	1	1	1	1	1	1	1	1	1	1	1	1	1	1	1	1	1	1	1	1	1	22	k		0
296	b2739	x		1	1	1	1	1	1	1	1	1	1	1	1	1	1	1	1	1	1	1	1	1	1	22	k		0
297	b2740	x		1	1	1	1	1	1	1	1	1	1	1	1	1	1	1	1	1	1	1	1	1	1	22	k		0
298	b2754	x		0	0	0	0	0	0	0	0	0	0	0	0	0	0	0	0	0	0	0	0	0	0	0	k		0
299	b2755	x		0	0	0	0	0	0	0	0	0	0	0	0	0	0	0	0	0	0	0	0	0	0	0	k		0
300	b2756	x		0	0	0	0	0	0	0	0	0	0	0	0	0	0	0	0	0	0	0	0	0	0	0	k		0
301	b2757	x		0	0	0	0	0	0	0	0	0	0	0	0	0	0	0	0	0	0	0	0	0	0	0	k		0
302	b2758	x		0	0	0	0	0	0	0	0	0	0	0	0	0	0	0	0	0	0	0	0	0	0	0	k		0
303	b2759	x		0	0	0	0	0	0	0	0	0	0	0	0	0	0	0	0	0	0	0	0	0	0	0	k		0
304	b2760	x		0	0	0	0	0	0	0	0	0	0	0	0	0	0	0	0	0	0	0	0	0	0	0	k		0
305	b2761	x		0	0	0	0	0	0	0	0	0	0	0	0	0	0	0	0	0	0	0	0	0	0	0	k		0
306	b2767	x		0	0	0	0	0	0	0	0	0	0	0	0	0	0	0	0	0	0	0	0	0	0	0	k		0
307	b2778	x		1	1	1	1	1	1	1	1	1	1	1	1	1	1	1	1	1	1	1	1	1	1	22	k		0
308	b2860			0	0	0	0	0	0	1	0	1	0	0	0	0	0	0	1	1	1	1	1	1	1	9	m-k		2
309	b2861	x		1	1	1	1	1	1	1	1	1	1	1	1	1	1	1	1	1	1	1	1	1	1	22	m-k		2
310	b2902	x		1	1	1	1	1	1	1	1	1	1	1	1	1	1	1	1	1	1	1	1	1	1	22	k		0
311	b2915	x		0	0	0	0	0	0	0	0	0	0	0	0	0	0	0	0	0	0	0	0	0	0	0	k		0
312	b2968			0	0	0	0	0	0	0	0	0	0	0	0	0	0	0	1	1	1	1	1	1	1	7	k		0
313	b2969	x		0	0	0	0	0	0	0	0	0	0	0	0	0	0	0	0	0	0	0	0	0	0	0	k		0
314	b2970	x		0	0	0	0	0	0	0	0	0	0	0	0	0	0	0	0	0	0	0	0	0	0	0	k		0
315	b2971	x		0	0	0	0	0	0	0	0	0	0	0	0	0	0	0	0	0	0	0	0	0	0	0	k		0
316	b2972			0	0	0	0	0	0	0	0	0	0	0	0	0	0	0	1	1	1	1	1	1	1	7	k		0
317	b2973			0	0	0	0	0	0	0	0	0	0	0	0	0	0	0	1	1	1	1	1	1	1	7	k		0
318	b2974			0	0	0	0	0	0	0	0	0	0	0	0	0	0	0	1	1	1	1	1	1	1	7	k		0
319	b2975			0	0	0	0	0	0	0	0	0	0	0	0	0	0	0	1	1	1	0	1	0	1	5	k		0
320	b2976			1	0	1	1	1	1	1	0	0	1	1	1	1	1	1	1	1	1	1	1	1	1	19	k		0
321	b2977	x		1	1	1	1	1	1	1	1	1	1	1	1	1	1	1	1	1	1	1	1	1	1	22	k		0
322	b2978	x		1	1	1	1	1	1	1	1	1	1	1	1	1	1	1	1	1	1	1	1	1	1	22	k		0
323	b2979	x		1	1	1	1	1	1	1	1	1	1	1	1	1	1	1	1	1	1	1	1	1	1	22	k		0
324	b2980	x		1	1	1	1	1	1	1	1	1	1	1	1	1	1	1	1	1	1	1	1	1	1	22	k		0
325	b2981	x		1	1	1	1	1	1	1	1	1	1	1	1	1	1	1	1	1	1	1	1	1	1	22	k		0
326	b2982			1	1	0	1	1	1	0	0	0	1	1	1	1	1	1	1	1	1	1	1	1	1	18	m-k		0
327	b2983	x		1	1	1	1	1	1	1	1	1	1	1	1	1	1	1	1	1	1	1	1	1	1	22	k		0
328	b2984	x		1	1	1	1	1	1	1	1	1	1	1	1	1	1	1	1	1	1	1	1	1	1	22	k		0
329	b2985	x		1	1	1	1	1	1	1	1	1	1	1	1	1	1	1	1	1	1	1	1	1	1	22	k		0
330	b2986			1	0	1	1	0	0	1	0	0	0	0	0	0	0	0	1	1	1	0	1	0	1	9	k		0
331	b3021	x		0	0	0	0	0	0	0	0	0	0	0	0	0	0	0	0	0	0	0	0	0	0	0	k		0
332	b3022	x		0	0	0	0	0	0	0	0	0	0	0	0	0	0	0	0	0	0	0	0	0	0	0	k		0
333	b3027		x	1	1	1	1	1	1	1	1	1	1	1	1	1	1	0	1	1	1	1	1	1	1	21	k		0
334	b3043	x		1	1	1	1	1	1	1	1	1	1	1	1	1	1	1	1	1	1	1	1	1	1	22	k		0
335	b3044	x		1	1	1	1	1	1	1	1	1	1	1	1	1	1	1	1	1	1	1	1	1	1	22	m-k		2
336	b3045			0	0	0	0	0	1	1	0	1	0	0	0	0	0	0	1	1	1	1	1	1	1	10	m-k		2
337	b3046	x		1	1	1	1	1	1	1	1	1	1	1	1	1	1	1	1	1	1	1	1	1	1	22	k		0
338	b3047	x		1	1	1	1	1	1	1	1	1	1	1	1	1	1	1	1	1	1	1	1	1	1	22	k		0
339	b3048			1	1	1	1	1	1	1	0	0	1	1	1	1	1	1	1	1	1	1	1	1	1	20	k		0
340	b3214	x		0	0	0	0	0	0	0	0	0	0	0	0	0	0	0	0	0	0	0	0	0	0	0	k		0
341	b3215	x		0	0	0	0	0	0	0	0	0	0	0	0	0	0	0	0	0	0	0	0	0	0	0	k		0
342	b3216	x		0	0	0	0	0	0	0	0	0	0	0	0	0	0	0	0	0	0	0	0	0	0	0	k		0
343	b3217	x		0	0	0	0	0	0	0	0	0	0	0	0	0	0	0	0	0	0	0	0	0	0	0	k		0
344	b3218			1	1	0	0	1	1	1	0	0	1	1	1	1	1	1	1	1	1	1	1	1	1	18	m-k		0
345	b3219	x		0	0	0	0	0	0	0	0	0	0	0	0	0	0	0	0	0	0	0	0	0	0	0	k		0
346	b3322	x		0	0	0	0	0	0	0	0	0	0	0	0	0	0	0	0	0	0	0	0	0	0	0	k		0
347	b3323	x		0	0	0	0	0	0	0	0	0	0	0	0	0	0	0	0	0	0	0	0	0	0	0	k		0
348	b3324	x		0	0	0	0	0	0	0	0	0	0	0	0	0	0	0	0	0	0	0	0	0	0	0	k		0
349	b3325	x		0	0	0	0	0	0	0	0	0	0	0	0	0	0	0	0	0	0	0	0	0	0	0	k		0
350	b3326	x		0	0	0	0	0	0	0	0	0	0	0	0	0	0	0	0	0	0	0	0	0	0	0	k		0
351	b3327	x		0	0	0	0	0	0	0	0	0	0	0	0	0	0	0	0	0	0	0	0	0	0	0	k		0
352	b3328	x		0	0	0	0	0	0	0	0	0	0	0	0	0	0	0	0	0	0	0	0	0	0	0	k		0
353	b3329	x		0	0	0	0	0	0	0	0	0	0	0	0	0	0	0	0	0	0	0	0	0	0	0	k		0
354	b3330	x		0	0	0	0	0	0	0	0	0	0	0	0	0	0	0	0	0	0	0	0	0	0	0	k		0
355	b3331	x		0	0	0	0	0	0	0	0	0	0	0	0	0	0	0	0	0	0	0	0	0	0	0	k		0
356	b3332		x	0	0	0	0	0	0	1	0	0	0	0	0	0	0	0	0	0	0	0	0	0	0	1	k		0
357	b3333	x		0	0	0	0	0	0	0	0	0	0	0	0	0	0	0	0	0	0	0	0	0	0	0	k		0
358	b3334	x		0	0	0	0	0	0	0	0	0	0	0	0	0	0	0	0	0	0	0	0	0	0	0	k		0
359	b3335	x		0	0	0	0	0	0	0	0	0	0	0	0	0	0	0	0	0	0	0	0	0	0	0	k		0
360	b3336	x		0	0	0	0	0	0	0	0	0	0	0	0	0	0	0	0	0	0	0	0	0	0	0	k		0
361	b3337	x		0	0	0	0	0	0	0	0	0	0	0	0	0	0	0	0	0	0	0	0	0	0	0	k		0
362	b3338	x		0	0	0	0	0	0	0	0	0	0	0	0	0	0	0	0	0	0	0	0	0	0	0	k		0
363	b3376		x	1	1	1	1	1	1	1	0	1	1	1	1	1	1	1	1	1	1	1	1	1	1	21	k		0
364	b3377		x	1	1	1	1	1	1	1	0	1	1	1	1	1	1	1	1	1	1	1	1	1	1	21	k		0
365	b3378			0	0	0	0	0	0	0	0	0	1	1	1	1	1	1	0	0	0	1	1	1	1	10	k		0
366	b3379			0	0	0	0	0	0	0	0	0	1	1	1	1	1	1	0	0	0	1	1	1	1	10	k		0
367	b3380	x		1	1	1	1	1	1	1	1	1	1	1	1	1	1	1	1	1	1	1	1	1	1	22	k		0
368	b3381	x		1	1	1	1	1	1	1	1	1	1	1	1	1	1	1	1	1	1	1	1	1	1	22	k		0
369	b3382		x	0	0	0	0	0	0	0	1	0	0	0	0	0	0	0	0	0	0	0	0	0	0	1	k		0
370	b3383	x		1	1	1	1	1	1	1	1	1	1	1	1	1	1	1	1	1	1	1	1	1	1	22	k		0
371	b3427		x	0	0	0	0	0	0	0	0	1	0	0	0	0	0	0	0	0	0	0	0	0	0	1	k		0
372	b3442	x		0	0	0	0	0	0	0	0	0	0	0	0	0	0	0	0	0	0	0	0	0	0	0	k		0
373	b3443	x		1	1	1	1	1	1	1	1	1	1	1	1	1	1	1	1	1	1	1	1	1	1	22	k		0
374	b3446	x		1	1	1	1	1	1	1	1	1	1	1	1	1	1	1	1	1	1	1	1	1	1	22	k		0
375	b3482	x		1	1	1	1	1	1	1	1	1	1	1	1	1	1	1	1	1	1	1	1	1	1	22	k		0
376	b3483	x		1	1	1	1	1	1	1	1	1	1	1	1	1	1	1	1	1	1	1	1	1	1	22	k		0
377	b3505	x		1	1	1	1	1	1	1	1	1	1	1	1	1	1	1	1	1	1	1	1	1	1	22	m-k		0
378	b3557	x		0	0	0	0	0	0	0	0	0	0	0	0	0	0	0	0	0	0	0	0	0	0	0	k		0
379	b3558	x		0	0	0	0	0	0	0	0	0	0	0	0	0	0	0	0	0	0	0	0	0	0	0	k		0
380	b3574	x		1	1	1	1	1	1	1	1	1	1	1	1	1	1	1	1	1	1	1	1	1	1	22	k		0
381	b3575	x		1	1	1	1	1	1	1	1	1	1	1	1	1	1	1	1	1	1	1	1	1	1	22	k		0
382	b3576	x		1	1	1	1	1	1	1	1	1	1	1	1	1	1	1	1	1	1	1	1	1	1	22	k		0
383	b3577	x		1	1	1	1	1	1	1	1	1	1	1	1	1	1	1	1	1	1	1	1	1	1	22	k		0
384	b3578	x		1	1	1	1	1	1	1	1	1	1	1	1	1	1	1	1	1	1	1	1	1	1	22	k		0
385	b3579	x		1	1	1	1	1	1	1	1	1	1	1	1	1	1	1	1	1	1	1	1	1	1	22	k		0
386	b3580			1	1	1	1	1	1	1	0	0	1	1	1	1	1	1	1	1	1	1	1	1	1	20	k		0
387	b3581	x		1	1	1	1	1	1	1	1	1	1	1	1	1	1	1	1	1	1	1	1	1	1	22	k		0
388	b3582			0	0	0	0	0	0	0	0	0	1	1	1	1	1	1	0	0	0	1	1	1	1	10	k		0
389	b3583			0	0	0	0	0	0	0	0	0	1	1	1	1	1	1	0	0	0	1	1	1	1	10	k		0
390	b3594	x		1	1	1	1	1	1	1	1	1	1	1	1	1	1	1	1	1	1	1	1	1	1	22	m-k		0
391	b3622	x		0	0	0	0	0	0	0	0	0	0	0	0	0	0	0	0	0	0	0	0	0	0	0	k		0
392	b3623	x		0	0	0	0	0	0	0	0	0	0	0	0	0	0	0	0	0	0	0	0	0	0	0	k		0
393	b3624	x		0	0	0	0	0	0	0	0	0	0	0	0	0	0	0	0	0	0	0	0	0	0	0	k		0
394	b3625			0	0	1	1	0	0	1	0	1	0	0	0	0	0	0	1	0	0	0	0	0	0	5	k		0
395	b3626			0	0	0	0	0	0	0	1	1	0	0	0	0	0	0	0	0	0	0	0	0	0	2	k		0
396	b3627	x		0	0	0	0	0	0	0	0	0	0	0	0	0	0	0	0	0	0	0	0	0	0	0	k		0
397	b3628	x		0	0	0	0	0	0	0	0	0	0	0	0	0	0	0	0	0	0	0	0	0	0	0	k		0
398	b3629	x		0	0	0	0	0	0	0	0	0	0	0	0	0	0	0	0	0	0	0	0	0	0	0	k		0
399	b3630	x		0	0	0	0	0	0	0	0	0	0	0	0	0	0	0	0	0	0	0	0	0	0	0	k		0
400	b3631	x		0	0	0	0	0	0	0	0	0	0	0	0	0	0	0	0	0	0	0	0	0	0	0	k		0
401	b3632	x		0	0	0	0	0	0	0	0	0	0	0	0	0	0	0	0	0	0	0	0	0	0	0	k		0
402	b3659	x		1	1	1	1	1	1	1	1	1	1	1	1	1	1	1	1	1	1	1	1	1	1	22	k		0
403	b3691	x		1	1	1	1	1	1	1	1	1	1	1	1	1	1	1	1	1	1	1	1	1	1	22	k		0
404	b3692	x		1	1	1	1	1	1	1	1	1	1	1	1	1	1	1	1	1	1	1	1	1	1	22	k		0
405	b3693	x		1	1	1	1	1	1	1	1	1	1	1	1	1	1	1	1	1	1	1	1	1	1	22	k		0
406	b3694	x		1	1	1	1	1	1	1	1	1	1	1	1	1	1	1	1	1	1	1	1	1	1	22	k		0
407	b3695	x		1	1	1	1	1	1	1	1	1	1	1	1	1	1	1	1	1	1	1	1	1	1	22	k		0
408	b3715	x		1	1	1	1	1	1	1	1	1	1	1	1	1	1	1	1	1	1	1	1	1	1	22	k		0
409	b3716			1	1	1	1	1	1	1	0	0	1	1	1	1	1	1	1	0	1	1	1	1	1	19	k		0
410	b3717	x		1	1	1	1	1	1	1	1	1	1	1	1	1	1	1	1	1	1	1	1	1	1	22	k		0
411	b3718	x		1	1	1	1	1	1	1	1	1	1	1	1	1	1	1	1	1	1	1	1	1	1	22	k		0
412	b3719	x		0	0	0	0	0	0	0	0	0	0	0	0	0	0	0	0	0	0	0	0	0	0	0	k		0
413	b3720	x		1	1	1	1	1	1	1	1	1	1	1	1	1	1	1	1	1	1	1	1	1	1	22	k		0
414	b3721		x	1	1	1	1	1	1	1	0	1	1	1	1	1	1	1	1	1	1	1	1	1	1	21	k		0
415	b3722		x	1	1	1	1	1	1	1	1	1	1	1	1	1	1	1	1	1	0	1	1	1	1	21	k		0
416	b3723	x		1	1	1	1	1	1	1	1	1	1	1	1	1	1	1	1	1	1	1	1	1	1	22	k		0
417	b3817	x		0	0	0	0	0	0	0	0	0	0	0	0	0	0	0	0	0	0	0	0	0	0	0	k		0
418	b3818	x		0	0	0	0	0	0	0	0	0	0	0	0	0	0	0	0	0	0	0	0	0	0	0	k		0
419	b4011	x		0	0	0	0	0	0	0	0	0	0	0	0	0	0	0	0	0	0	0	0	0	0	0	k		0
420	b4084	x		0	0	0	0	0	0	0	0	0	0	0	0	0	0	0	0	0	0	0	0	0	0	0	k		0
421	b4085	x		0	0	0	0	0	0	0	0	0	0	0	0	0	0	0	0	0	0	0	0	0	0	0	k		0
422	b4086	x		0	0	0	0	0	0	0	0	0	0	0	0	0	0	0	0	0	0	0	0	0	0	0	k		0
423	b4087	x		0	0	0	0	0	0	0	0	0	0	0	0	0	0	0	0	0	0	0	0	0	0	0	k		0
424	b4088	x		0	0	0	0	0	0	0	0	0	0	0	0	0	0	0	0	0	0	0	0	0	0	0	k		0
425	b4089	x		0	0	0	0	0	0	0	0	0	0	0	0	0	0	0	0	0	0	0	0	0	0	0	k		0
426	b4090	x		0	0	0	0	0	0	0	0	0	0	0	0	0	0	0	0	0	0	0	0	0	0	0	k		0
427	b4091			0	0	0	0	1	0	1	0	0	0	1	0	0	0	0	1	1	0	0	0	0	0	5	k		0
428	b4100	x		0	0	0	0	0	0	0	0	0	0	0	0	0	0	0	0	0	0	0	0	0	0	0	k		0
429	b4157		x	1	1	1	1	1	1	1	0	1	1	1	1	1	1	1	1	1	1	1	1	1	1	21	k		0
430	b4158		x	1	1	1	1	1	1	1	0	1	1	1	1	1	1	1	1	1	1	1	1	1	1	21	k		0
431	b4264	x		0	0	0	0	0	0	0	0	0	0	0	0	0	0	0	0	0	0	0	0	0	0	0	k		0
432	b4265	x		0	0	0	0	0	0	0	0	0	0	0	0	0	0	0	0	0	0	0	0	0	0	0	k		0
433	b4266	x		0	0	0	0	0	0	0	0	0	0	0	0	0	0	0	0	0	0	0	0	0	0	0	k		0
434	b4267	x		0	0	0	0	0	0	0	0	0	0	0	0	0	0	0	0	0	0	0	0	0	0	0	k		0
435	b4268	x		0	0	0	0	0	0	0	0	0	0	0	0	0	0	0	0	0	0	0	0	0	0	0	k		0
436	b4271	x		0	0	0	0	0	0	0	0	0	0	0	0	0	0	0	0	0	0	0	0	0	0	0	k		2
437	b4272	x		1	1	1	1	1	1	1	1	1	1	1	1	1	1	1	1	1	1	1	1	1	1	22	m-k		2
438	b4273			0	0	0	0	0	1	1	1	1	0	0	0	0	0	0	1	1	1	1	1	1	1	11	m-k		2
439	b4274			0	0	0	0	0	0	0	0	0	0	0	0	0	1	0	1	0	0	0	0	0	0	2	k		2
440	b4275	x		0	0	0	0	0	0	0	0	0	0	0	0	0	0	0	0	0	0	0	0	0	0	0	k		2
441	b4276	x		0	0	0	0	0	0	0	0	0	0	0	0	0	0	0	0	0	0	0	0	0	0	0	k		2
442	b4278	x		0	0	0	0	0	0	0	0	0	0	0	0	0	0	0	0	0	0	0	0	0	0	0	k		2
443	b4279	x		0	0	0	0	0	0	0	0	0	0	0	0	0	0	0	0	0	0	0	0	0	0	0	k		2
444	b4280	x		0	0	0	0	0	0	0	0	0	0	0	0	0	0	0	0	0	0	0	0	0	0	0	k		2
445	b4281	x		0	0	0	0	0	0	0	0	0	0	0	0	0	0	0	0	0	0	0	0	0	0	0	k		2
446	b4282	x		0	0	0	0	0	0	0	0	0	0	0	0	0	0	0	0	0	0	0	0	0	0	0	k		2
447	b4283		x	1	1	1	1	1	1	1	1	1	1	1	1	1	1	1	0	1	1	1	1	1	1	21	m-k		2
448	b4284			0	0	0	0	0	0	1	1	1	0	0	0	0	0	0	1	1	1	1	1	1	1	10	m-k		2
449	b4285			1	1	1	1	1	1	1	1	1	1	1	1	1	1	1	0	0	0	0	0	0	0	15	k		2
450	b4286			1	1	1	1	1	1	1	1	1	1	1	0	0	1	1	0	0	0	0	0	0	0	13	k		2
451	b4287			1	1	1	1	1	1	1	1	1	1	1	0	1	1	1	0	0	0	0	0	0	0	14	k		2
452	b4288			1	1	1	1	1	1	1	1	1	1	1	0	1	1	1	0	0	0	0	0	0	0	14	k		2
453	b4289			1	1	1	1	1	1	1	1	1	1	1	0	1	1	1	0	0	0	0	0	0	0	14	k		2
454	b4290			1	1	1	1	1	1	1	1	1	1	1	0	1	1	1	0	0	0	0	0	0	0	14	k		2
455	b4291			1	1	1	1	1	1	1	1	0	1	1	0	1	1	1	0	0	0	0	0	0	0	13	k		2
456	b4292			1	1	1	1	1	1	1	1	1	1	1	0	1	1	1	0	0	0	0	0	0	0	14	k		2
457	b4293			1	0	1	1	1	0	1	0	0	1	1	0	0	0	0	0	0	0	0	0	0	0	7	k		2
458	b4295	x		0	0	0	0	0	0	0	0	0	0	0	0	0	0	0	0	0	0	0	0	0	0	0	k		2
459	b4296	x		0	0	0	0	0	0	0	0	0	0	0	0	0	0	0	0	0	0	0	0	0	0	0	k		2
460	b4297	x		0	0	0	0	0	0	0	0	0	0	0	0	0	0	0	0	0	0	0	0	0	0	0	k		2
461	b4298	x		0	0	0	0	0	0	0	0	0	0	0	0	0	0	0	0	0	0	0	0	0	0	0	k		2
462	b4299			1	0	0	0	0	0	0	0	0	0	0	0	0	0	0	0	1	1	0	0	0	0	3	k		2
463	b4300	x		0	0	0	0	0	0	0	0	0	0	0	0	0	0	0	0	0	0	0	0	0	0	0	k		2
464	b4301	x		0	0	0	0	0	0	0	0	0	0	0	0	0	0	0	0	0	0	0	0	0	0	0	k		2
465	b4302	x		0	0	0	0	0	0	0	0	0	0	0	0	0	0	0	0	0	0	0	0	0	0	0	k		2
466	b4303	x		0	0	0	0	0	0	0	0	0	0	0	0	0	0	0	0	0	0	0	0	0	0	0	k		2
467	b4304	x		0	0	0	0	0	0	0	0	0	0	0	0	0	0	0	0	0	0	0	0	0	0	0	k		2
468	b4305	x		0	0	0	0	0	0	0	0	0	0	0	0	0	0	0	0	0	0	0	0	0	0	0	k		2
469	b4306	x		0	0	0	0	0	0	0	0	0	0	0	0	0	0	0	0	0	0	0	0	0	0	0	k		2
470	b4307	x		0	0	0	0	0	0	0	0	0	0	0	0	0	0	0	0	0	0	0	0	0	0	0	k		2
471	b4308		x	0	0	0	0	0	0	0	0	0	0	0	0	0	1	0	0	0	0	0	0	0	0	1	k		2
472	b4333			0	0	1	0	0	0	1	0	0	1	1	1	0	0	0	0	0	0	0	1	1	1	8	k		0
473	b4342	x		0	0	0	0	0	0	0	0	0	0	0	0	0	0	0	0	0	0	0	0	0	0	0	k		0
474	b4343		x	0	0	1	0	0	0	0	0	0	0	0	0	0	0	0	0	0	0	0	0	0	0	1	k		0
475	b4344	x		0	0	0	0	0	0	0	0	0	0	0	0	0	0	0	0	0	0	0	0	0	0	0	k		0
476	b4345	x		0	0	0	0	0	0	0	0	0	0	0	0	0	0	0	0	0	0	0	0	0	0	0	k		0
477	b4346		x	0	0	0	0	0	0	0	1	0	0	0	0	0	0	0	0	0	0	0	0	0	0	1	k		0
478	b4348	x		0	0	0	0	0	0	0	0	0	0	0	0	0	0	0	0	0	0	0	0	0	0	0	k		0
479	b4349	x		0	0	0	0	0	0	0	0	0	0	0	0	0	0	0	0	0	0	0	0	0	0	0	k		0
480	b4350			0	0	1	0	0	0	0	1	0	0	0	0	0	0	0	0	0	0	0	0	0	0	2	k		0
481	b4351	x		0	0	0	0	0	0	0	0	0	0	0	0	0	0	0	0	0	0	0	0	0	0	0	k		0
482	b4385	x		0	0	0	0	0	0	0	0	0	0	0	0	0	0	0	0	0	0	0	0	0	0	0	k		0
483	b4272			1	1	1	1	0	1	1	1	1	1	1	1	1	1	1	1	1	0	0	1	0	0	17	m-k		2
484	b0559 - b0560			1	1	1	1	1	1	1	1	1	1	1	1	1	1	1	1	1	1	0	0	0	0	18	m-k	DLP12	0
485	b1015 - b1016m		x	1	1	1	1	1	1	0	1	1	1	1	1	1	1	1	1	1	1	1	1	1	1	21	m-k		0

## Sheet: Sheet2
ProbeID	O26-1200	O26-1597	O26-7595	O26-7814	O26-7862	O26-7948	O26-9184	O26-14253	O111-1378	O111-3810	O111-4518	O111-5147	O111-7598	O111-7601	O111-8642	O111-8643	O118-6407	O118-6408	O118-6410	O118-8114	O118-8644	O118-8645
E100000016	A	T	T	T	T	T	T	A	A	A	A	T	A	T	T	T	T	A	A	T	A	T
E100000017	T	T	T	T	T	T	T	T	A	A	T	T	T	T	T	T	T	T	T	T	T	T
E100000070	T	T	T	T	T	T	T	T	T	T	T	T	T	T	T	T	T	T	T	T	T	T
E100000135	A	A	A	A	A	A	A	A	A	A	A	A	A	A	A	A	A	A	A	A	A	A
E100000136	A	A	A	A	A	A	A	A	A	A	A	A	A	A	A	A	A	A	A	A	A	A
E100000137	T	T	T	T	T	A	T	T	T	T	T	T	T	T	T	T	T	T	T	T	T	T
E100000138	T	T	T	T	T	T	T	T	T	T	T	T	T	T	T	T	T	T	T	T	T	T
E100000139	T	T	T	T	T	T	T	T	T	T	T	T	T	T	T	T	T	T	T	T	T	T
E100000140	T	T	T	T	T	T	T	T	T	T	T	T	T	T	T	T	T	T	T	T	T	T
E100000141	T	T	T	T	T	T	T	T	T	T	T	T	T	T	T	T	T	T	T	T	T	T
E100000164	T	T	T	T	T	T	T	T	T	T	T	T	T	T	T	T	T	T	T	T	T	T
E100000165	T	T	T	T	T	T	T	T	T	T	T	T	T	T	T	T	T	T	T	T	T	T
E100000211	T	A	T	T	T	A	T	T	T	T	T	A	A	T	A	T	T	T	T	T	T	T
E100000237	A	A	A	A	A	A	A	A	A	A	A	A	A	A	A	A	A	A	A	A	A	A
E100000238	A	A	A	A	A	A	A	A	A	A	A	A	A	A	A	A	A	A	A	A	A	A
E100000240	A	A	A	A	A	A	A	A	A	A	A	A	A	A	A	A	A	A	A	A	A	A
E100000241	T	T	T	T	T	T	T	A	A	A	A	A	T	A	A	T	T	T	T	T	T	T
E100000242	A	A	A	A	A	A	A	A	A	A	A	A	A	A	A	A	A	A	A	A	A	A
E100000243	T	T	T	T	T	T	T	A	A	A	T	T	T	T	T	T	T	A	T	T	A	T
E100000244	A	A	A	A	A	A	A	A	A	A	A	A	A	A	A	A	A	A	A	A	A	A
E100000245	A	A	A	A	A	A	A	A	A	A	A	A	A	A	A	A	A	A	A	A	A	A
E100000246	A	A	A	A	A	A	A	A	A	A	A	A	A	A	A	A	A	A	A	A	A	A
E100000248	T	A	A	A	A	A	A	A	T	A	A	A	A	A	A	A	A	A	A	A	A	A
E100000249	T	T	A	T	T	A	T	T	T	T	A	A	A	A	A	A	T	T	T	T	T	T
E100000250	A	A	A	A	A	A	A	A	T	A	A	A	A	A	A	A	A	A	A	A	A	A
E100000251	T	A	T	T	A	T	A	A	T	A	A	A	A	A	A	A	A	A	T	T	A	T
E100000252	A	A	A	A	A	A	A	A	A	A	A	A	A	A	A	A	A	A	A	A	A	A
E100000253	A	A	A	A	A	A	A	A	A	A	A	A	A	A	A	A	A	A	A	A	A	A
E100000258	A	A	A	A	A	A	A	A	A	A	A	A	A	A	A	A	A	A	A	A	A	A
E100000259	A	A	A	A	A	A	A	A	A	A	A	A	A	A	A	A	A	A	A	A	A	A
E100000260	A	A	A	A	A	A	A	T	A	A	T	A	A	A	A	A	A	A	A	A	A	A
E100000261	A	A	A	A	A	A	A	T	T	A	A	A	A	A	A	A	A	A	A	A	A	T
E100000262	A	A	A	A	A	A	A	A	A	A	A	A	A	A	A	A	A	A	A	A	A	A
E100000263	A	A	A	A	A	A	A	A	A	A	A	A	A	A	A	A	A	A	A	A	A	A
E100000264	A	A	A	A	A	A	A	A	A	A	A	A	A	A	A	A	A	A	A	A	A	A
E100000265	A	A	A	A	T	A	A	A	A	A	A	A	A	A	A	A	A	A	A	A	A	A
E100000268	A	A	A	A	A	A	A	T	T	A	A	A	A	A	A	A	A	A	A	A	A	A
E100000269	A	A	A	A	A	A	A	A	A	A	A	A	A	A	A	A	A	A	A	A	A	A
E100000270	A	A	A	A	A	A	A	A	A	A	A	A	A	A	A	A	A	A	A	A	A	A
E100000271	A	A	A	A	A	A	A	A	A	A	A	A	A	A	A	A	A	A	A	A	A	A
E100000272	A	A	A	A	A	A	A	A	A	A	A	A	A	A	A	A	A	A	A	A	A	A
E100000273	A	A	A	A	A	A	A	A	A	A	A	A	A	A	A	A	A	A	A	A	A	A
E100000290	T	T	T	T	T	T	T	T	T	T	T	T	T	T	T	T	T	T	T	T	T	T
E100000291	T	T	T	T	T	T	T	T	T	T	T	T	T	T	A	A	T	T	T	T	T	T
E100000324	A	A	A	A	A	A	A	A	A	A	A	A	A	A	A	A	A	A	A	A	A	A
E100000350	T	T	T	T	T	T	T	T	T	T	T	T	T	T	T	T	T	T	T	T	T	T
E100000351	T	T	T	T	T	T	T	T	T	T	T	T	T	T	T	T	T	T	T	T	T	T
E100000352	T	T	T	T	T	T	T	A	T	T	T	T	T	T	T	T	T	T	T	T	T	T
E100000354	T	T	T	T	T	T	T	T	T	T	T	T	T	T	T	T	T	T	T	T	T	T
E100000355	T	T	T	T	T	T	T	T	T	T	T	T	T	T	T	T	T	T	T	T	T	T
E100000356	T	T	T	T	T	T	T	T	T	T	T	T	T	T	T	T	T	T	T	T	T	T
E100000362	A	A	T	T	A	A	A	T	T	T	A	A	A	T	A	A	A	A	A	A	A	T
E100000364	T	T	T	T	T	T	T	T	T	T	T	T	T	T	A	T	T	T	T	T	T	T
E100000365	T	T	T	T	T	T	T	T	T	T	T	T	T	T	T	T	T	T	T	T	T	T
E100000489	A	A	A	A	A	A	A	A	A	A	A	A	A	A	A	A	A	A	A	A	A	A
E100000527	T	T	T	T	T	T	T	T	T	T	A	A	A	A	A	A	T	T	T	T	T	T
E100000530	T	T	T	T	T	T	T	T	T	T	T	T	T	T	T	T	T	T	T	T	T	T
E100000531	T	T	T	T	T	T	T	T	T	T	T	T	T	T	A	T	T	T	T	T	T	T
E100000535	A	A	A	A	A	A	A	A	A	A	T	T	T	T	A	T	T	T	T	T	T	T
E100000536	A	A	A	A	A	A	A	A	A	A	T	T	T	T	T	T	T	T	T	T	T	T
E100000541	T	T	T	T	T	T	T	T	T	T	A	A	A	A	A	T	T	T	T	T	T	T
E100000542	T	A	T	T	T	T	T	A	A	A	A	T	T	T	T	T	A	A	T	T	A	T
E100000543	T	T	T	T	T	T	T	T	T	T	A	A	A	A	A	A	T	T	T	T	T	T
E100000544	T	T	T	T	T	T	T	T	T	T	A	A	A	A	A	A	T	T	T	T	T	T
E100000548	T	A	A	T	A	A	T	A	A	A	A	A	A	A	A	A	A	A	A	A	A	A
E100000550	T	T	T	T	T	T	T	T	T	T	A	A	A	A	A	A	T	T	T	T	T	T
E100000554	A	A	A	A	A	A	A	A	A	A	A	A	A	A	A	A	A	A	A	A	A	A
E100000572	T	T	T	T	T	T	T	A	A	A	T	T	T	T	T	T	A	T	T	T	T	T
E100000646	T	T	T	T	T	T	T	T	T	T	T	T	T	T	T	T	T	T	T	T	T	T
E100000672	A	A	A	A	A	A	A	A	A	A	A	A	A	A	A	A	A	A	A	A	A	A
E100000673	A	A	A	A	A	A	A	A	A	A	A	A	A	A	A	A	A	A	A	A	A	A
E100000674	A	A	A	A	A	A	A	A	A	A	A	A	A	A	A	A	A	A	A	A	A	A
E100000699	T	T	T	T	T	A	A	T	T	T	T	T	A	T	A	T	T	T	T	T	T	T
E100000700	T	T	T	T	T	T	T	T	T	T	T	T	T	T	T	T	T	T	T	T	T	T
E100000701	A	A	T	T	A	T	T	T	T	T	A	A	T	T	T	T	A	A	A	T	A	T
E100000702	A	A	A	A	A	A	A	A	A	A	A	A	A	A	A	A	A	A	A	A	A	A
E100000713	T	T	T	T	T	T	T	T	T	T	T	T	T	T	T	T	T	T	T	T	T	T
E100000714	T	T	T	T	T	T	T	T	T	T	T	T	T	T	T	T	T	T	T	T	T	T
E100000715	T	T	T	T	T	T	T	T	T	T	T	T	T	T	T	T	T	T	T	T	T	T
E100000774	T	T	T	T	T	T	T	T	T	T	T	T	T	T	T	T	T	T	T	T	T	T
E100000875	T	T	T	T	T	T	T	T	T	T	T	T	T	T	T	T	T	T	T	T	T	T
E100000876	T	T	T	T	T	T	T	T	T	T	T	T	T	T	T	T	T	T	T	T	T	T
E100001000	T	T	T	T	T	T	T	T	T	T	T	T	T	T	A	T	T	T	T	T	T	T
E100001001	T	T	T	T	T	T	T	T	T	T	T	T	T	T	T	T	T	T	T	T	T	T
E100001094	T	T	T	T	T	A	T	T	T	T	T	T	T	T	A	T	T	T	T	T	T	T
E100001095	A	A	A	A	A	A	A	A	A	A	A	A	A	A	A	A	A	A	A	A	A	A
E100001110	A	A	A	A	A	A	A	A	A	A	A	A	A	A	A	A	A	A	A	A	A	A
E100001111	A	A	A	A	A	A	A	A	A	A	A	A	A	A	A	A	A	A	A	A	A	A
E100001112	A	A	A	A	A	A	A	A	A	A	A	A	A	A	A	A	A	A	A	A	A	A
E100001113	A	A	A	A	A	A	A	A	A	A	A	A	A	A	A	A	A	A	A	A	A	A
E100001114	A	A	A	A	A	A	A	A	A	A	A	A	A	A	A	A	A	A	A	A	A	A
E100001115	A	A	A	A	A	A	A	A	A	A	A	A	A	A	A	A	A	A	A	A	A	A
E100001116	A	A	A	A	A	A	A	A	A	A	A	A	A	A	A	A	A	A	A	A	A	A
E100001117	A	A	A	A	A	A	A	A	A	A	A	A	A	A	A	A	A	A	A	A	A	A
E100001118	A	T	T	A	T	T	T	T	T	A	A	A	A	A	A	A	T	T	T	T	T	T
E100001119	A	T	T	A	T	A	T	T	T	A	A	A	A	A	A	A	T	T	T	T	T	T
E100001120	T	T	T	T	T	A	T	T	T	A	A	T	T	T	T	T	T	T	T	T	T	T
E100001121	T	A	A	T	A	A	A	A	A	A	A	T	A	A	T	T	A	A	A	A	A	A
E100001122	T	A	A	T	A	A	A	A	A	A	A	A	A	A	A	A	A	A	A	A	A	A
E100001123	A	A	A	A	A	A	A	A	A	A	A	A	A	A	A	A	A	A	A	A	A	A
E100001124	T	A	A	A	T	A	A	A	A	A	T	T	T	T	T	T	A	A	A	A	A	A
E100001125	A	A	A	A	A	A	A	A	A	A	A	A	A	A	A	A	A	A	A	A	A	A
E100001126	A	A	A	A	A	A	A	A	A	A	A	A	A	A	A	A	T	A	A	A	A	A
E100001127	A	A	A	A	A	A	A	A	A	A	A	A	A	A	A	A	A	A	A	A	A	A
E100001128	A	A	A	A	A	A	A	A	A	A	A	A	A	A	A	A	A	A	A	A	A	A
E100001129	A	A	A	A	A	A	A	A	A	A	A	A	A	A	A	A	A	A	A	A	T	T
E100001130	A	A	A	A	A	A	A	A	A	A	A	A	A	A	A	A	A	A	A	A	A	A
E100001132	A	A	A	A	A	A	A	A	A	A	A	A	A	A	A	A	A	A	A	A	A	A
E100001133	T	T	T	T	T	T	T	A	T	A	T	T	T	T	T	T	T	T	T	T	T	T
E100001134	T	T	T	T	T	T	T	T	T	T	T	T	T	T	T	T	T	T	T	T	T	T
E100001135	T	T	T	T	T	T	T	T	T	T	T	T	T	T	T	T	T	T	T	T	T	T
E100001136	T	T	T	T	T	T	T	T	T	T	T	T	T	T	T	T	T	T	T	T	T	T
E100001137	T	T	T	T	T	T	T	T	T	T	T	T	T	T	T	T	T	T	T	T	T	T
E100001138	T	T	T	T	T	T	T	T	T	T	T	T	T	T	T	T	T	T	T	T	T	T
E100001139	T	T	T	T	T	T	T	T	T	T	T	T	T	T	T	T	T	T	T	T	T	T
E100001140	T	T	T	T	T	T	T	T	T	T	T	T	T	T	T	T	T	T	T	T	T	T
E100001141	T	T	T	T	T	T	T	T	T	T	T	T	T	T	T	T	T	T	T	T	T	T
E100001142	A	A	A	A	A	A	A	A	A	A	A	A	A	A	A	A	A	A	A	A	A	A
E100001143	T	T	T	T	T	T	T	T	T	T	T	T	T	T	T	T	T	T	T	T	T	T
E100001144	T	T	T	T	T	T	T	T	T	T	T	T	T	T	A	T	T	T	T	T	T	T
E100001145	T	T	T	T	T	T	T	T	T	T	T	T	T	T	T	T	T	T	T	T	T	T
E100001169	T	T	T	T	T	T	T	T	T	T	T	T	T	T	T	T	T	T	T	T	T	T
E100001174	T	T	T	T	T	T	T	T	T	T	T	T	T	T	T	T	T	T	T	T	T	T
E100001211	T	T	T	T	T	T	T	A	T	T	T	T	T	T	A	A	T	T	T	T	T	T
E100001260	T	T	T	T	T	T	T	T	T	T	T	T	T	T	T	T	T	T	T	T	T	T
E100001302	T	T	T	T	T	T	T	A	A	A	T	T	T	T	T	T	T	T	T	T	T	T
E100001333	T	T	T	T	T	T	T	T	T	T	A	T	T	A	A	T	T	T	T	T	T	T
E100001334	A	A	A	A	A	A	A	A	A	A	A	A	A	A	A	A	A	A	A	A	A	A
E100001335	A	A	A	A	A	A	A	A	A	A	A	A	A	A	A	A	A	A	A	A	A	A
E100001336	A	A	A	A	A	A	A	A	A	A	A	A	A	A	A	A	A	A	A	A	A	A
E100001337	A	A	A	A	A	A	A	A	A	A	A	A	A	A	A	A	A	A	A	A	A	A
E100001338	A	A	A	A	A	A	A	A	A	A	A	A	A	A	A	A	A	A	A	A	A	A
E100001339	A	A	A	A	A	A	A	A	A	A	A	A	A	A	A	A	A	A	A	A	A	A
E100001341	A	A	A	A	A	A	A	A	A	A	A	A	A	A	A	A	A	A	A	A	A	A
E100001342	A	A	A	A	A	A	A	A	A	A	A	A	A	A	A	A	A	A	A	A	A	A
E100001343	A	A	T	A	A	A	A	A	T	A	A	T	A	T	A	A	A	A	T	T	A	A
E100001345	A	A	A	A	A	A	A	A	A	A	A	A	A	A	A	A	A	A	A	A	A	A
E100001346	A	A	A	A	A	A	A	A	A	A	A	A	A	A	A	A	A	A	A	A	A	A
E100001353	T	T	T	T	T	T	T	T	T	A	T	T	T	T	T	T	T	T	T	T	T	T
E100001354	T	T	T	T	T	T	T	T	T	T	T	T	T	T	T	T	T	T	T	T	T	T
E100001355	T	T	T	T	T	T	T	T	T	T	T	T	T	T	T	T	T	T	T	T	T	T
E100001356	T	T	T	T	T	T	T	T	T	T	T	T	T	T	T	T	T	T	T	T	T	T
E100001357	T	T	T	T	T	T	T	T	T	T	T	T	T	T	T	T	T	T	T	T	T	T
E100001358	T	T	T	T	T	T	T	T	T	T	T	T	T	T	T	T	T	T	T	T	T	T
E100001359	T	T	T	T	T	T	T	T	T	T	T	T	T	T	T	T	T	T	T	T	T	T
E100001360	T	T	T	T	T	T	T	T	T	T	T	T	T	T	T	T	T	T	T	T	T	T
E100001361	T	T	T	T	T	T	T	T	T	T	T	T	T	T	T	T	T	T	T	T	T	T
E100001362	T	T	T	T	T	T	T	T	T	T	T	T	T	T	T	T	T	T	T	T	T	T
E100001363	T	T	T	T	T	T	T	T	T	T	T	T	T	T	T	T	T	T	T	T	T	T
E100001364	T	T	T	T	T	T	T	T	T	T	T	T	T	T	A	T	T	T	T	T	T	T
E100001365	T	T	T	T	T	T	T	T	T	T	T	T	T	T	T	T	T	T	T	T	T	T
E100001366	T	T	T	T	T	T	T	T	T	T	T	T	T	T	T	T	T	T	T	T	T	T
E100001367	T	T	T	T	T	T	T	T	T	T	T	T	T	T	T	T	T	T	T	T	T	T
E100001368	T	T	T	T	T	T	T	T	T	T	T	T	T	T	T	T	T	T	T	T	T	T
E100001369	T	T	T	T	T	T	T	T	T	T	T	T	T	T	T	T	T	T	T	T	T	T
E100001370	T	T	T	T	T	T	T	T	T	T	T	T	T	T	T	T	T	T	T	T	T	T
E100001371	T	T	T	T	T	T	T	T	T	T	T	T	T	T	T	T	T	T	T	T	T	T
E100001372	T	T	T	T	T	T	T	A	A	A	T	T	T	T	T	T	T	T	T	T	T	T
E100001374	T	T	T	T	T	T	T	T	T	T	T	T	T	T	T	T	T	T	T	T	T	T
E100001375	T	A	A	A	A	A	A	A	T	A	A	A	A	A	A	A	A	A	A	A	A	A
E100001376	A	A	A	A	A	A	A	A	A	A	A	A	A	A	A	A	A	A	A	A	A	A
E100001479	T	T	T	T	T	T	T	T	T	T	T	T	T	T	T	T	T	T	T	T	T	T
E100001515	A	A	A	A	A	A	A	A	A	A	A	A	A	A	A	A	A	A	A	A	A	A
E100001516	A	A	A	A	A	A	A	A	A	A	A	A	A	A	A	A	A	A	A	A	A	A
E100001518	A	A	A	A	A	A	A	A	A	A	A	A	A	A	A	A	A	A	A	A	A	A
E100001519	T	T	T	T	T	T	T	T	T	T	A	A	A	A	A	A	T	T	T	T	T	T
E100001520	A	A	A	A	A	A	A	A	A	A	A	A	A	A	A	A	A	A	A	A	A	A
E100001521	T	A	A	T	A	A	T	A	T	A	A	A	A	A	A	A	A	A	A	A	A	A
E100001522	T	A	A	T	A	A	T	A	A	A	A	A	A	A	A	A	A	A	A	A	A	A
E100001523	A	A	A	A	A	A	A	A	A	A	A	A	A	A	A	A	A	A	A	A	A	A
E100001524	T	A	A	T	A	A	T	A	A	A	A	A	A	A	A	A	A	A	A	A	A	A
E100001526	A	A	A	A	A	A	A	A	A	A	A	A	A	A	A	A	A	A	A	A	A	A
E100001527	A	A	A	A	A	A	A	A	A	A	A	A	A	A	A	A	A	A	A	A	A	A
E100001528	A	A	A	A	A	A	A	A	A	A	A	A	A	A	A	A	A	A	A	A	A	A
E100001529	T	A	A	T	A	A	T	A	A	A	A	A	A	A	A	A	A	A	A	A	A	A
E100001530	A	A	A	A	A	A	A	A	A	A	A	A	A	A	A	A	A	A	A	A	A	A
E100001532	T	A	A	T	A	A	T	A	A	A	A	A	A	A	A	A	A	A	A	A	A	A
E100001534	A	A	A	A	A	A	A	A	A	A	A	A	A	A	A	A	A	A	A	A	A	A
E100001535	T	A	A	T	A	A	T	A	A	A	A	A	A	A	A	A	A	A	A	A	A	A
E100001536	A	A	A	A	A	A	A	A	A	A	A	A	A	A	A	A	A	A	A	A	A	A
E100001537	T	A	A	T	A	A	T	A	A	A	A	A	A	A	A	A	A	A	A	A	A	A
E100001538	T	A	A	T	A	A	T	A	A	A	A	A	A	A	A	A	A	A	A	A	A	A
E100001541	A	A	T	A	T	A	T	A	A	A	A	A	A	A	A	A	A	A	A	A	A	A
E100001548	T	A	A	A	A	A	A	A	T	T	T	T	T	T	T	T	A	A	T	A	A	A
E100001550	T	T	T	T	T	T	T	A	T	T	T	T	T	T	T	T	T	T	T	T	T	T
E100001551	T	T	T	T	T	T	T	T	T	T	T	T	T	T	T	T	T	T	T	T	T	T
E100001898	A	A	A	A	A	A	A	A	A	A	A	A	A	A	A	A	A	A	A	A	A	A
E100001929	A	A	A	A	A	A	A	A	A	A	A	A	A	A	A	A	A	A	A	A	A	A
E100001930	A	A	A	A	A	A	A	A	A	A	A	A	A	A	A	A	A	A	A	A	A	A
E100001953	T	A	T	T	T	T	T	A	A	A	A	T	T	T	T	T	T	A	T	T	A	T
E100001955	T	A	A	A	A	A	A	A	T	T	T	T	T	T	T	T	A	A	T	A	A	A
E100001956	T	T	T	T	T	T	T	T	T	T	T	T	T	T	T	T	T	T	T	T	T	T
E100001960	T	T	T	T	T	T	T	T	T	T	A	A	A	A	A	A	T	T	T	T	T	T
E100001976	T	T	T	T	T	T	T	T	T	T	T	T	T	T	T	T	T	T	T	T	T	T
E100001989	T	A	T	T	T	T	T	A	A	A	A	T	T	T	T	T	A	A	T	T	T	T
E100001990	A	A	A	A	A	A	A	A	A	A	A	A	A	A	A	A	A	A	A	A	A	A
E100001991	A	A	A	A	A	A	A	A	A	A	A	A	A	A	A	A	A	A	A	A	A	A
E100001992	A	A	A	A	A	A	A	A	A	A	A	A	A	A	A	A	A	A	A	A	A	A
E100001993	A	A	A	A	A	A	A	A	A	A	A	A	A	A	A	A	A	A	A	A	A	A
E100001994	A	A	A	A	A	A	A	A	A	A	A	A	A	A	A	A	A	A	A	A	A	A
E100001995	A	A	A	A	A	A	A	A	A	A	A	A	A	A	A	A	A	A	A	A	A	A
E100001996	A	A	A	A	A	A	A	A	A	A	A	A	A	A	A	A	A	A	A	A	A	A
E100001997	A	A	A	A	A	A	A	A	A	A	A	A	A	A	A	A	A	A	A	A	A	A
E100001998	A	A	A	A	A	A	A	A	A	A	A	A	A	A	A	A	A	A	A	A	A	A
E100001999	T	T	T	T	T	T	T	T	A	A	A	A	A	A	A	A	A	A	A	A	A	A
E100002000	A	A	A	A	A	A	A	A	A	A	A	A	A	A	A	A	A	A	A	A	A	A
E100002030	A	A	A	A	A	A	A	A	A	A	A	A	A	A	A	A	A	A	A	A	A	A
E100002041	T	A	A	A	A	A	A	A	A	A	A	A	A	A	A	A	A	A	A	A	T	T
E100002042	T	A	A	A	A	A	A	A	A	A	A	A	A	A	A	A	A	A	A	A	T	T
E100002043	A	A	A	A	A	A	A	A	A	A	A	A	A	A	A	A	A	A	A	A	A	A
E100002047	T	T	T	T	T	T	T	T	T	T	T	T	T	T	T	T	T	T	T	T	T	T
E100002048	T	T	T	T	T	T	T	T	T	T	T	T	T	T	A	A	T	T	T	T	T	T
E100002067	T	T	T	T	T	T	T	T	T	T	T	T	T	T	T	T	T	T	T	T	T	T
E100002068	T	A	A	A	T	A	A	A	T	A	A	A	A	A	A	A	A	T	A	A	T	A
E100002069	T	T	T	T	T	T	T	A	T	A	T	T	T	T	A	T	T	T	T	T	T	T
E100002071	T	T	T	T	T	T	T	T	T	T	T	T	T	T	T	T	T	T	T	T	T	T
E100002074	T	T	T	T	T	T	T	T	T	T	T	T	T	T	T	T	T	T	T	T	T	T
E100002075	T	T	T	T	T	T	T	A	T	T	T	T	T	T	T	T	T	T	T	T	T	T
E100002149	T	T	T	T	T	T	T	T	T	T	T	T	T	T	T	T	T	T	T	T	T	T
E100002150	T	T	T	T	T	T	T	T	T	T	T	T	T	T	T	T	T	T	T	T	A	T
E100002177	A	A	A	A	A	A	A	A	A	A	A	A	A	A	A	A	A	A	A	A	A	A
E100002178	A	A	A	A	A	A	A	A	A	A	A	A	A	A	A	A	A	A	A	A	A	A
E100002179	A	A	A	A	A	A	A	A	A	A	A	A	A	A	A	A	A	A	A	A	A	A
E100002180	A	A	A	A	A	A	A	A	A	A	A	A	A	A	A	A	A	A	A	A	A	A
E100002181	A	A	A	A	A	A	A	A	A	A	A	A	A	A	A	A	A	A	A	A	A	A
E100002182	A	A	A	A	A	A	A	A	A	A	A	A	A	A	A	A	A	A	A	A	A	A
E100002228	T	T	T	T	T	T	T	T	T	T	T	T	T	T	T	T	T	T	T	T	T	T
E100002231	A	A	A	A	A	A	A	A	A	A	A	A	A	A	A	A	A	A	A	A	A	A
E100002232	A	A	A	A	A	A	A	A	A	A	A	A	A	A	A	A	A	A	A	A	A	A
E100002233	A	A	A	A	A	A	A	T	A	T	A	A	A	A	A	A	A	A	A	A	A	A
E100002290	A	A	A	A	A	A	A	A	A	A	A	A	A	A	A	A	A	A	A	A	A	A
E100002291	A	A	A	A	A	A	A	A	A	A	A	A	A	A	A	A	A	A	A	A	A	A
E100002292	A	A	A	A	A	A	A	A	A	A	A	A	A	A	A	A	A	A	A	A	A	A
E100002293	A	A	A	A	A	A	A	A	A	A	A	A	A	A	A	A	A	A	A	A	A	A
E100002294	A	A	A	A	A	A	A	A	A	A	A	A	A	A	A	A	A	A	A	A	A	A
E100002295	T	T	T	T	T	T	T	T	T	A	T	T	T	T	T	T	T	T	T	T	T	T
E100002297	T	T	T	T	T	T	T	A	T	A	T	T	T	T	T	T	T	T	T	T	T	T
E100002307	A	A	A	A	A	A	A	A	A	A	A	A	A	A	A	A	A	A	A	A	A	A
E100002308	A	A	A	A	A	A	A	A	A	A	A	A	A	A	A	A	A	A	A	A	A	A
E100002309	A	A	A	A	A	A	A	A	A	A	A	A	A	A	A	A	A	A	A	A	A	A
E100002310	A	A	A	A	A	A	A	A	A	A	A	A	A	A	A	A	A	A	A	A	A	A
E100002311	A	A	A	A	A	A	A	A	A	A	A	A	A	A	A	A	A	A	A	A	A	A
E100002312	A	A	A	A	A	A	A	A	A	A	A	A	A	A	A	A	A	A	A	A	A	A
E100002313	T	T	T	T	T	A	T	T	T	A	A	T	T	A	A	T	T	T	T	T	T	A
E100002314	T	T	T	T	T	T	T	T	T	A	A	T	A	A	T	T	T	T	T	T	T	T
E100002315	T	A	A	T	A	A	A	T	A	A	A	T	A	A	T	T	A	A	A	A	A	A
E100002316	A	A	T	T	A	T	T	A	T	A	A	A	T	T	T	T	A	A	A	T	A	T
E100002317	T	T	T	T	T	T	T	A	T	A	T	T	T	T	T	T	T	T	T	T	T	T
E100002318	T	A	T	T	T	T	T	T	T	A	T	T	T	T	T	T	A	T	A	T	T	T
E100002319	A	A	A	A	A	A	A	A	A	A	A	A	A	A	A	A	A	A	A	A	A	A
E100002321	A	A	A	A	A	A	A	A	A	A	A	A	A	A	A	A	A	A	A	A	A	A
E100002351	T	T	T	T	T	T	T	T	T	T	T	T	T	T	T	T	T	T	T	T	T	T
E100002356	T	T	T	T	T	T	T	A	T	T	T	T	T	T	T	T	T	T	T	T	T	T
E100002357	T	T	T	T	T	T	T	T	T	T	T	T	T	T	T	T	T	T	T	T	T	T
E100002358	T	T	T	T	T	T	T	T	T	T	T	T	T	T	T	T	T	T	T	T	T	T
E100002359	T	T	T	T	T	T	T	A	T	T	T	T	T	T	T	T	T	T	T	T	T	T
E100002371	A	A	A	A	A	A	A	A	A	A	A	A	A	A	A	A	A	A	A	A	A	A
E100002393	A	A	A	A	A	A	A	A	A	A	A	A	A	A	A	A	A	A	A	A	A	A
E100002394	A	A	A	A	A	A	A	A	A	A	A	A	A	A	A	A	A	A	A	A	A	A
E100002395	A	A	A	A	A	A	A	A	A	A	A	A	A	A	A	A	A	A	A	A	A	A
E100002396	A	A	A	A	A	A	A	A	A	A	A	A	A	A	A	A	A	A	A	A	A	A
E100002397	A	A	A	A	A	A	A	A	A	A	A	A	A	A	A	A	A	A	A	A	A	A
E100002398	A	A	A	A	A	A	A	A	A	A	A	A	A	A	A	A	A	A	A	A	A	A
E100002399	A	A	A	A	A	A	A	A	A	A	A	A	A	A	A	A	A	A	A	A	A	A
E100002400	A	A	A	A	A	A	A	A	A	A	A	A	A	A	A	A	A	A	A	A	A	A
E100002401	A	A	A	A	A	A	A	A	A	A	A	A	A	A	A	A	A	A	A	A	A	A
E100002568	A	A	A	A	A	A	A	A	A	A	A	A	A	A	A	A	A	A	A	A	A	A
E100002569	A	A	A	A	A	A	A	A	A	T	A	A	A	A	A	A	A	A	A	A	A	A
E100002570	A	A	A	A	A	A	A	A	A	A	A	A	A	A	A	A	A	A	A	A	A	A
E100002571	A	A	A	A	A	A	A	A	A	A	A	A	A	A	A	A	A	A	A	A	A	A
E100002572	A	A	A	A	A	A	A	A	A	A	A	A	A	A	A	A	A	A	A	A	A	A
E100002573	A	A	A	A	A	A	A	A	A	A	A	A	A	A	A	A	A	A	A	A	A	A
E100002574	A	A	A	A	A	A	A	A	A	A	A	A	A	A	A	A	A	A	A	A	A	A
E100002575	A	A	A	A	A	A	A	A	A	A	A	A	A	A	A	A	A	A	A	A	A	A
E100002576	A	A	A	A	A	A	A	A	A	A	A	A	A	A	A	A	A	A	A	A	A	A
E100002577	A	A	A	A	A	A	A	A	A	A	A	A	A	A	A	A	A	A	A	A	A	A
E100002578	A	A	A	A	A	A	A	A	A	A	A	A	A	A	A	A	A	A	A	A	A	A
E100002579	A	A	A	A	A	A	A	A	A	T	A	A	A	A	A	A	A	A	A	A	A	A
E100002580	A	A	A	A	A	A	A	A	A	A	A	A	A	A	A	A	A	A	A	A	A	A
E100002581	A	A	A	A	A	A	A	A	T	A	A	A	A	A	A	A	A	A	A	A	A	A
E100002582	A	A	A	A	A	A	A	A	A	A	A	A	A	A	A	A	A	A	A	A	A	A
E100002583	A	A	A	A	A	A	A	A	A	A	A	A	A	A	A	A	A	A	A	A	A	A
E100002584	A	A	A	A	A	A	A	A	A	A	A	A	A	A	A	A	A	A	A	A	A	A
E100002585	A	A	A	A	A	A	A	A	A	A	A	A	A	A	A	A	A	A	A	A	A	A
E100002586	A	A	A	A	A	A	A	A	A	A	A	A	A	A	A	A	A	A	A	A	A	A
E100002587	A	A	A	A	A	A	A	A	A	A	A	A	A	A	A	A	A	A	A	A	A	A
E100002588	A	A	A	A	A	A	A	A	A	A	A	A	A	A	A	A	A	A	A	A	A	A
E100002589	A	A	A	A	A	A	A	A	T	A	A	A	A	A	A	A	A	A	A	A	A	A
E100002590	A	A	A	A	A	A	A	A	A	A	A	A	A	A	A	A	A	A	A	A	A	A
E100002591	T	T	A	A	T	A	A	T	A	A	T	T	A	A	A	A	T	T	T	T	T	A
E100002592	A	A	A	A	A	A	A	A	A	A	A	A	A	A	A	A	A	A	A	A	A	A
E100002675	T	T	T	T	T	T	T	A	T	A	T	T	T	T	A	T	T	T	T	T	T	T
E100002676	A	A	A	A	A	A	A	A	A	A	A	A	A	A	A	A	A	A	A	A	A	A
E100002677	T	T	T	T	T	T	T	T	T	T	T	T	T	T	T	T	T	T	T	T	T	T
E100002678	T	T	T	T	T	T	T	T	T	T	T	T	T	T	T	T	T	T	T	T	T	T
E100002679	T	T	T	T	T	T	T	T	T	T	T	T	T	T	T	T	T	T	T	T	T	T
E100002680	T	T	T	T	T	T	T	T	T	T	T	T	T	T	T	T	T	T	T	T	T	T
E100002694	A	A	A	A	A	A	A	A	A	A	A	A	A	A	A	A	A	A	A	A	A	A
E100002695	A	A	A	A	A	A	A	A	A	A	A	A	A	A	A	A	A	A	A	A	A	A
E100002696	A	A	A	A	A	A	A	A	A	A	A	A	A	A	A	A	A	A	A	A	A	A
E100002697	A	A	A	A	A	A	A	A	A	A	A	A	A	A	A	A	A	A	A	A	A	A
E100002698	A	A	A	A	A	A	A	A	A	A	A	A	A	A	A	A	A	A	A	A	A	A
E100002699	A	A	A	A	A	A	A	A	A	A	A	A	A	A	A	A	A	A	A	A	A	A
E100002700	A	A	A	A	A	A	A	A	A	A	A	A	A	A	A	A	A	A	A	A	A	A
E100002701	A	A	A	A	A	A	A	A	A	A	A	A	A	A	A	A	A	A	A	A	A	A
E100002707	A	A	A	A	A	A	A	A	A	A	A	A	A	A	A	A	A	A	A	A	A	A
E100002718	T	T	T	T	T	T	T	T	T	T	T	T	T	T	T	T	T	T	T	T	T	T
E100002797	T	A	A	A	A	A	A	A	T	T	T	T	T	T	T	T	A	A	A	A	A	A
E100002798	T	T	T	T	T	T	T	T	T	T	T	T	T	T	T	T	T	T	T	T	T	T
E100002838	T	T	T	T	T	T	T	T	T	T	T	T	T	T	T	T	T	T	T	T	T	T
E100002850	A	A	A	A	A	A	A	A	A	A	A	A	A	A	A	A	A	A	A	A	A	A
E100002902	T	A	A	A	A	A	A	A	A	A	T	T	T	T	T	T	A	A	A	A	A	A
E100002903	A	A	A	A	A	A	A	A	A	A	A	A	A	A	A	A	A	A	A	A	A	A
E100002904	A	A	A	A	A	A	A	A	A	A	A	A	A	A	A	A	A	A	A	A	A	A
E100002905	A	A	A	A	A	A	A	A	A	A	A	A	A	A	A	A	A	A	A	A	A	A
E100002906	T	A	A	A	A	A	A	A	A	A	T	T	T	T	T	T	A	A	A	A	A	A
E100002907	T	A	A	A	A	A	A	A	A	A	T	T	T	T	T	T	A	A	A	A	A	A
E100002908	T	A	A	A	A	A	A	A	A	A	T	T	T	T	T	T	A	A	A	A	A	A
E100002909	T	A	A	A	A	A	A	A	A	A	T	T	A	T	A	T	A	A	A	A	A	A
E100002910	T	T	T	T	T	T	T	A	T	A	T	T	T	T	T	T	A	T	T	T	T	T
E100002911	T	T	T	T	T	T	T	T	T	T	T	T	T	T	T	T	T	T	T	T	T	T
E100002912	T	T	T	T	T	T	T	T	T	T	T	T	T	T	T	T	T	T	T	T	T	T
E100002913	T	T	T	T	T	T	T	T	T	T	T	T	T	T	T	T	T	T	T	T	T	T
E100002914	T	T	T	T	T	T	T	T	T	T	T	T	T	T	T	T	T	T	T	T	T	T
E100002915	T	T	T	T	T	T	T	T	T	T	T	T	T	T	T	T	T	T	T	T	T	T
E100002916	T	T	T	T	T	T	T	A	A	A	T	T	T	T	T	T	T	A	T	T	T	T
E100002917	T	T	T	T	T	T	T	T	T	T	T	T	T	T	T	T	T	T	T	T	T	T
E100002918	T	T	T	T	T	T	T	T	T	T	T	T	T	T	T	T	T	T	T	T	T	T
E100002919	T	T	T	T	T	T	T	T	T	T	T	T	T	T	T	T	T	T	T	T	T	T
E100002920	T	T	A	A	A	A	A	A	T	A	T	T	A	T	A	T	A	T	A	A	T	A
E100002955	A	A	A	A	A	A	A	A	A	A	A	A	A	A	A	A	A	A	A	A	A	A
E100002956	A	A	A	A	A	A	A	A	A	A	A	A	A	A	A	A	A	A	A	A	A	A
E100002961	T	T	T	T	T	T	A	T	T	T	T	T	T	T	T	T	T	T	T	T	T	T
E100002977	T	T	T	T	T	T	T	T	T	T	T	T	T	T	T	T	T	T	T	T	T	T
E100002978	T	T	T	T	T	T	T	T	T	T	T	T	T	T	T	T	T	T	T	T	T	T
E100002979	T	A	A	A	A	A	A	A	T	T	T	T	T	T	T	T	A	A	T	A	A	A
E100002980	T	T	T	T	T	T	T	T	T	T	T	T	T	T	T	T	T	T	T	T	T	T
E100002981	T	T	T	T	T	T	T	T	T	T	T	T	T	T	T	T	T	T	T	T	T	T
E100002982	T	T	T	T	T	T	T	A	T	A	T	T	T	T	T	T	T	T	T	T	T	T
E100003144	A	A	A	A	A	A	A	A	A	A	A	A	A	A	A	A	A	A	A	A	A	A
E100003145	A	A	A	A	A	A	A	A	A	A	A	A	A	A	A	A	A	A	A	A	A	A
E100003146	A	A	A	A	A	A	A	A	A	A	A	A	A	A	A	A	A	A	A	A	A	A
E100003147	A	A	A	A	A	A	A	A	A	A	A	A	A	A	A	A	A	A	A	A	A	A
E100003148	T	T	T	T	T	T	T	A	T	A	T	T	T	T	T	T	T	A	T	T	A	T
E100003149	A	A	A	A	A	A	A	A	A	A	A	A	A	A	A	A	A	A	A	A	A	A
E100003245	A	A	A	A	A	A	A	A	A	A	A	A	A	A	A	A	A	A	A	A	A	A
E100003246	A	A	A	A	A	A	A	A	A	A	A	A	A	A	A	A	A	A	A	A	A	A
E100003247	A	A	A	A	A	A	A	A	A	A	A	A	A	A	A	A	A	A	A	A	A	A
E100003248	A	A	A	A	A	A	A	A	A	A	A	A	A	A	A	A	A	A	A	A	A	A
E100003249	A	A	A	A	A	A	A	A	A	A	A	A	A	A	A	A	A	A	A	A	A	A
E100003250	A	A	A	A	A	A	A	A	A	A	A	A	A	A	A	A	A	A	A	A	A	A
E100003251	A	A	A	A	A	A	A	A	A	A	A	A	A	A	A	A	A	A	A	A	A	A
E100003252	A	A	A	A	A	A	A	A	A	A	A	A	A	A	A	A	A	A	A	A	A	A
E100003253	A	A	A	A	A	A	A	A	A	A	A	A	A	A	A	A	A	A	A	A	A	A
E100003254	A	A	A	A	A	A	A	A	A	A	A	A	A	A	A	A	A	A	A	A	A	A
E100003255	A	A	A	A	A	A	A	A	T	A	A	A	A	A	A	A	A	A	A	A	A	A
E100003256	A	A	A	A	A	A	A	A	A	A	A	A	A	A	A	A	A	A	A	A	A	A
E100003257	A	A	A	A	A	A	A	A	A	A	A	A	A	A	A	A	A	A	A	A	A	A
E100003258	A	A	A	A	A	A	A	A	A	A	A	A	A	A	A	A	A	A	A	A	A	A
E100003259	A	A	A	A	A	A	A	A	A	A	A	A	A	A	A	A	A	A	A	A	A	A
E100003260	A	A	A	A	A	A	A	A	A	A	A	A	A	A	A	A	A	A	A	A	A	A
E100003261	A	A	A	A	A	A	A	A	A	A	A	A	A	A	A	A	A	A	A	A	A	A
E100003299	T	T	T	T	T	T	T	A	T	T	T	T	T	T	T	T	T	T	T	T	T	T
E100003300	T	T	T	T	T	T	T	A	T	T	T	T	T	T	T	T	T	T	T	T	T	T
E100003301	A	A	T	T	A	T	T	A	A	A	A	A	T	T	T	T	A	A	A	T	A	T
E100003302	A	A	T	T	A	T	T	A	A	A	A	A	T	T	T	T	A	A	A	T	A	T
E100003303	T	T	T	T	T	T	T	T	T	T	T	T	T	T	T	T	T	T	T	T	T	T
E100003304	T	T	T	T	T	T	T	T	T	T	T	T	T	T	T	T	T	T	T	T	T	T
E100003305	A	A	A	A	A	A	A	T	A	A	A	A	A	A	A	A	A	A	A	A	A	A
E100003306	T	T	T	T	T	T	T	T	T	T	T	T	T	T	T	T	T	T	T	T	T	T
E100003350	A	A	A	A	A	A	A	A	A	T	A	A	A	A	A	A	A	A	A	A	A	A
E100003365	A	A	A	A	A	A	A	A	A	A	A	A	A	A	A	A	A	A	A	A	A	A
E100003366	T	T	T	T	T	T	T	T	T	T	T	T	T	T	T	T	T	T	T	T	T	T
E100003369	T	T	T	T	T	T	T	T	T	T	T	T	T	T	T	T	T	T	T	T	T	T
E100003405	T	T	T	T	T	T	T	T	T	T	T	T	T	T	T	T	T	T	T	T	T	T
E100003406	T	T	T	T	T	T	T	T	T	T	T	T	T	T	T	T	T	T	T	T	T	T
E100003428	T	T	T	T	T	T	T	T	T	T	T	T	T	T	T	T	T	T	T	T	T	T
E100003479	A	A	A	A	A	A	A	A	A	A	A	A	A	A	A	A	A	A	A	A	A	A
E100003480	A	A	A	A	A	A	A	A	A	A	A	A	A	A	A	A	A	A	A	A	A	A
E100003496	T	T	T	T	T	T	T	T	T	T	T	T	T	T	T	T	T	T	T	T	T	T
E100003497	T	T	T	T	T	T	T	T	T	T	T	T	T	T	T	T	T	T	T	T	T	T
E100003498	T	T	T	T	T	T	T	T	T	T	T	T	T	T	T	T	T	T	T	T	T	T
E100003499	T	T	T	T	T	T	T	T	T	T	T	T	T	T	T	T	T	T	T	T	T	T
E100003500	T	T	T	T	T	T	T	T	T	T	T	T	T	T	T	T	T	T	T	T	T	T
E100003501	T	T	T	T	T	T	T	T	T	T	T	T	T	T	T	T	T	T	T	T	T	T
E100003502	T	T	T	T	T	T	T	A	T	A	T	T	T	T	T	T	T	T	T	T	T	T
E100003503	T	T	T	T	T	T	T	T	T	T	T	T	T	T	T	T	T	T	T	T	T	T
E100003504	A	A	T	T	A	T	T	A	A	A	A	A	T	T	T	T	A	A	A	T	A	T
E100003505	A	A	T	T	A	T	T	A	A	A	A	A	T	T	T	T	A	A	A	T	A	T
E100003516	T	T	T	T	T	T	T	T	T	T	T	T	T	T	T	T	T	T	T	T	T	T
E100003544	A	A	A	A	A	A	A	A	A	A	A	A	A	A	A	A	A	A	A	A	A	A
E100003545	A	A	A	A	A	A	A	A	A	A	A	A	A	A	A	A	A	A	A	A	A	A
E100003546	A	A	A	A	A	A	A	A	A	A	A	A	A	A	A	A	A	A	A	A	A	A
E100003547	T	A	A	A	A	A	A	A	T	T	A	A	A	A	A	A	A	T	A	A	T	A
E100003548	A	A	A	A	A	A	A	T	A	T	A	A	A	A	A	A	A	A	A	A	A	A
E100003549	A	A	A	A	A	A	A	A	A	A	A	A	A	A	A	A	A	A	A	A	A	A
E100003550	A	A	A	A	A	A	A	A	A	A	A	A	A	A	A	A	A	A	A	A	A	A
E100003551	A	A	A	A	A	A	A	A	A	A	A	A	A	A	A	A	A	A	A	A	A	A
E100003552	A	A	A	A	A	A	A	A	A	A	A	A	A	A	A	A	A	A	A	A	A	A
E100003553	A	A	A	A	A	A	A	A	A	A	A	A	A	A	A	A	A	A	A	A	A	A
E100003554	A	A	A	A	A	A	A	A	A	A	A	A	A	A	A	A	A	A	A	A	A	A
E100003580	T	T	T	T	T	T	T	T	T	T	T	T	T	T	T	T	T	T	T	T	T	T
E100003612	T	T	T	T	T	T	T	T	T	T	T	T	T	T	T	T	T	T	T	T	T	T
E100003613	T	T	T	T	T	T	T	T	T	T	T	T	T	T	T	T	T	T	T	T	T	T
E100003614	T	T	T	T	T	T	T	T	T	T	T	T	T	T	T	T	T	T	T	T	T	T
E100003615	T	T	T	T	T	T	T	T	T	T	T	T	T	T	T	T	T	T	T	T	T	T
E100003616	T	T	T	T	T	T	T	T	T	T	T	T	T	T	T	T	T	T	T	T	T	T
E100003636	T	T	T	T	T	T	T	T	T	T	T	T	T	T	T	T	T	T	T	T	T	T
E100003637	T	T	T	T	T	T	T	A	T	A	A	T	T	T	T	T	T	T	T	T	T	T
E100003638	T	T	T	T	T	T	T	T	T	T	T	T	T	T	T	T	T	T	T	T	T	T
E100003639	T	T	T	T	T	T	T	T	T	T	T	T	T	T	T	T	T	T	T	T	T	T
E100003640	A	A	A	A	A	A	A	A	A	A	A	A	A	A	A	A	A	A	A	A	A	A
E100003641	T	T	T	T	T	T	T	T	T	T	T	T	T	T	T	T	T	T	T	T	T	T
E100003642	T	T	T	T	T	T	T	A	T	T	T	T	T	T	T	T	T	T	T	T	T	T
E100003643	T	T	T	T	T	T	T	T	T	T	T	A	T	T	T	T	T	T	T	T	T	T
E100003644	T	T	T	T	T	T	T	T	T	T	T	T	T	T	T	T	T	T	T	T	T	T
E100003727	A	A	A	A	A	A	A	A	A	A	A	A	A	A	A	A	A	A	A	A	A	A
E100003728	A	A	A	A	A	A	A	A	A	A	A	A	A	A	A	A	A	A	A	A	A	A
E100003903	A	A	A	A	A	A	A	A	A	A	A	A	A	A	A	A	A	A	A	A	A	A
E100003976	A	A	A	A	A	A	A	A	A	A	A	A	A	A	A	A	A	A	A	A	A	A
E100003977	A	A	A	A	A	A	A	A	A	A	A	A	A	A	A	A	A	A	A	A	A	A
E100003978	A	A	A	A	A	A	A	A	A	A	A	A	A	A	A	A	A	A	A	A	A	A
E100003979	A	A	A	A	A	A	A	A	A	A	A	A	A	A	A	A	A	A	A	A	A	A
E100003980	A	A	A	A	A	A	A	A	A	A	A	A	A	A	A	A	A	A	A	A	A	A
E100003981	A	A	A	A	A	A	A	A	A	A	A	A	A	A	A	A	A	A	A	A	A	A
E100003982	A	A	A	A	A	A	A	A	A	A	A	A	A	A	A	A	A	A	A	A	A	A
E100003983	T	A	A	A	T	A	A	A	T	A	T	A	A	A	A	A	A	A	A	A	A	T
E100003992	A	A	A	A	A	A	A	A	A	A	A	A	A	A	A	A	A	A	A	A	A	A
E100004048	T	T	T	T	T	T	T	A	T	T	T	T	T	T	T	T	T	T	T	T	T	T
E100004049	T	T	T	T	T	T	T	A	T	T	T	T	T	T	T	T	T	T	T	T	T	T
E100004152	A	A	A	A	A	A	A	A	A	A	A	A	A	A	A	A	A	A	A	A	A	A
E100004153	A	A	A	A	A	A	A	A	A	A	A	A	A	A	A	A	A	A	A	A	A	A
E100004154	A	A	A	A	A	A	A	A	A	A	A	A	A	A	A	A	A	A	A	A	A	A
E100004155	A	A	A	A	A	A	A	A	A	A	A	A	A	A	A	A	A	A	A	A	A	A
E100004156	A	A	A	A	A	A	A	A	A	A	A	A	A	A	A	A	A	A	A	A	A	A
E100004158	A	A	A	A	A	A	A	A	A	A	A	A	A	A	A	A	A	A	A	A	A	A
E100004159	T	T	T	T	T	T	T	T	T	T	T	T	T	T	T	T	T	T	T	T	T	T
E100004160	T	A	A	A	A	A	A	T	T	T	T	T	T	T	T	T	A	A	T	A	A	A
E100004161	T	A	A	T	A	A	A	A	A	A	A	A	A	A	A	A	A	A	A	A	A	A
E100004162	A	A	A	A	A	A	A	A	A	A	A	A	A	A	A	A	A	A	A	A	A	A
E100004163	A	A	A	A	A	A	A	A	A	A	A	A	A	A	A	A	A	A	A	A	A	A
E100004165	A	A	A	A	A	A	A	A	A	A	A	A	A	A	A	A	A	A	A	A	A	A
E100004166	A	A	A	A	A	A	A	A	A	A	A	A	A	A	A	A	A	A	A	A	A	A
E100004167	A	A	A	A	A	A	A	A	A	A	A	A	A	A	A	A	A	A	A	A	A	A
E100004168	A	A	A	A	A	A	A	A	A	A	A	A	A	A	A	A	A	A	A	A	A	A
E100004169	A	A	A	A	A	A	A	A	A	A	A	A	A	A	A	A	A	A	A	A	A	A
E100004170	A	T	T	T	T	T	T	T	T	T	T	T	T	T	T	T	T	T	T	T	T	T
E100004171	T	A	A	A	A	A	A	T	T	T	T	T	T	T	T	T	A	A	A	A	A	A
E100004172	A	T	T	T	T	T	T	T	T	T	A	A	A	A	A	A	T	T	T	T	T	T
E100004173	A	T	A	T	T	A	T	T	T	T	A	A	A	A	A	A	T	T	T	T	T	T
E100004174	A	T	A	T	T	T	T	T	T	T	A	A	A	A	A	A	T	T	T	T	T	T
E100004175	A	T	A	T	T	T	T	T	T	T	A	A	A	A	A	A	T	T	T	T	T	T
E100004176	A	T	A	T	T	T	T	T	T	T	A	A	A	A	A	A	T	T	T	T	T	T
E100004177	A	T	A	T	T	T	T	T	T	T	A	A	A	A	A	A	T	T	T	T	T	T
E100004178	A	T	A	T	T	T	T	T	T	A	A	A	A	A	A	A	T	T	T	T	T	T
E100004179	A	T	A	T	T	T	T	T	T	T	A	A	A	A	A	A	T	T	T	T	T	T
E100004180	A	T	A	A	T	A	A	A	T	A	A	A	A	A	A	A	A	T	A	T	T	T
E100004182	A	A	A	A	A	A	A	A	A	A	A	A	A	A	A	A	A	A	A	A	A	A
E100004183	A	A	A	A	A	A	A	A	A	A	A	A	A	A	A	A	A	A	A	A	A	A
E100004184	A	A	A	A	A	A	A	A	A	A	A	A	A	A	A	A	A	A	A	A	A	A
E100004185	A	A	A	A	A	A	A	A	A	A	A	A	A	A	A	A	A	A	A	A	A	A
E100004186	A	T	A	A	A	A	A	A	A	A	T	T	A	A	A	A	A	A	A	A	A	A
E100004187	A	A	A	A	A	A	A	A	A	A	A	A	A	A	A	A	A	A	A	A	A	A
E100004188	A	A	A	A	A	A	A	A	A	A	A	A	A	A	A	A	A	A	A	A	A	A
E100004189	A	A	A	A	A	A	A	A	A	A	A	A	A	A	A	A	A	A	A	A	A	A
E100004190	A	A	A	A	A	A	A	A	A	A	A	A	A	A	A	A	A	A	A	A	A	A
E100004191	A	A	A	A	A	A	A	A	A	A	A	A	A	A	A	A	A	A	A	A	A	A
E100004192	A	A	A	A	A	A	A	A	A	A	A	A	A	A	A	A	A	A	A	A	A	A
E100004193	A	A	A	A	A	A	A	A	A	A	A	A	A	A	A	A	A	A	A	A	A	A
E100004194	A	A	A	A	A	A	A	A	A	A	A	A	A	A	A	A	A	A	A	A	A	A
E100004195	A	A	A	T	A	A	A	A	A	A	A	A	A	A	A	A	A	A	A	A	A	A
E100004220	A	A	T	A	A	A	A	A	T	A	A	A	A	T	T	T	A	T	A	T	A	T
E100004229	A	A	A	A	A	A	A	A	A	A	A	A	A	A	A	A	A	A	A	A	A	A
E100004230	A	A	A	A	A	A	A	A	A	A	A	A	A	A	A	A	A	T	A	A	A	A
E100004231	A	A	A	A	A	A	A	A	A	A	A	A	A	A	A	A	A	A	A	A	A	A
E100004232	A	A	A	A	A	A	A	A	A	A	A	A	A	A	A	A	A	A	A	A	A	A
E100004233	A	A	A	A	A	A	A	T	A	A	A	A	A	A	A	A	A	A	A	A	A	A
E100004235	A	A	A	A	A	A	A	A	A	A	A	A	A	A	A	A	A	A	A	A	A	A
E100004236	A	A	A	A	A	A	A	A	A	A	A	A	A	A	A	A	A	A	A	A	A	A
E100004237	A	A	A	A	A	A	A	T	A	A	A	A	A	A	A	A	A	T	A	A	A	A
E100004238	A	A	A	A	A	A	A	A	A	A	A	A	A	A	A	A	A	A	A	A	A	A
E100004269	A	A	A	A	A	A	A	A	A	A	A	A	A	A	A	A	A	A	A	A	A	A
E100005109	T	T	T	T	A	T	T	T	T	T	T	A	A	T	A	A	T	T	T	T	T	T
E100005140	T	T	T	T	T	T	T	T	T	T	T	T	A	A	A	A	T	T	T	T	T	T
E100005545	T	T	T	T	T	T	T	T	A	T	T	T	T	T	T	T	T	T	T	T	T	T
